# Supplementary material for: Expert curation for building network-based dynamical models: a case study on atherosclerotic plaque formation
Source: Database (Oxford). 2018 Apr 4;2018:bay031. doi: 10.1093/database/bay031 (PMC5887269; doi:10.1093/database/bay031)
Supplement: Supplementary Data [file bay031_supp.zip]

Archive with 2 entries (2 files):
- supplementary_table1.xlsx
- supplementary_table2.xlsx
