# Supplementary material for: Expert curation for building network-based dynamical models: a case study on atherosclerotic plaque formation
Source: Database (Oxford). 2018 Apr 4;2018:bay031. doi: 10.1093/database/bay031 (PMC5887269; doi:10.1093/database/bay031)
Supplement: Supplementary Data [file bay031_supp.zip › supplementary_table1.xlsx]

## Sheet: Sheet4
LineID	Node_1_name	Node 1 ID	Relation	Node_2_name	Node 2 ID	PMID	PMID date	Evidence tag (copy/paste)	ECO evidence code	ECO name	TaxID	taxon name	Model	Uberon name	Uberon ID	Class (S)ure (A)mbiguous (I)nferred (C)ontradictory	Comments
1	zymosan	CHEBI:37671	->	ROS	CHEBI:26523	20037584	2010	Cd36-/-, Tlr4-/- and Tlr6-/- macrophages showed a competent respiratory burst in response to zymosa, these cells failed to produce ROS when stimulated with oxLDL (Fig. 2d).	ECO:0000006	experimental evidence	10090	mouse	CD36-/-	macrophage	CL:0000235	S
2	^AMPK	GO:0031588	->	SREBF1	P36956	21459323	2011	As shown in Figures 4A–4C, overexpressionof the dominant-negative AMPK (DN-AMPK) abrogated the ability of resveratrol to repress the accumulation of nuclear SREBP-1 in HepG2 cells.	ECO:0000006	experimental evidence	9606	human	HepG2	hepatocyte	CL:0000182	S
3	^APOE&IL1B	P08226; P10749	->	IL1B_secretion	GO:0050702	23812099	2013	FIG4B	ECO:0000006	experimental evidence	10090	mouse	APOE KO	serum	UBERON:0001977	S	APOE KO
4	^APOE	P08226	->	IL1A	GO:0050703	23812099	2013	FIG4B	ECO:0000006	experimental evidence	10090	mouse	APOE KO	serum	UBERON:0001977	S	APOE KO
5	^APOE&IL18	P08226; P70380	->	IL18_secretion	GO:0072616	23812099	2013	FIG4B	ECO:0000006	experimental evidence	10090	mouse	APOE KO	serum	UBERON:0001977	S	APOE KO
6	^APOE	P08226	->	IL1A	P01582	23812099	2013	FIG4C	ECO:0000006	experimental evidence	10090	mouse	APOE KO	aorta	UBERON:0000947	S	APOE KO
7	^APOE	P08226	->	IL1B	P10749	23812099	2013	FIG4C	ECO:0000006	experimental evidence	10090	mouse	APOE KO	aorta	UBERON:0000947	S	APOE KO
8	^APOE	P08226	->	IL18	P70380	23812099	2013	FIG4C	ECO:0000006	experimental evidence	10090	mouse	APOE KO	aorta	UBERON:0000947	S	APOE KO
9	^APOE	P08226	->	NLRP3	Q8R4B8	23812099	2013	FIG4C	ECO:0000006	experimental evidence	10090	mouse	APOE KO	aorta	UBERON:0000947	S	APOE KO
10	^APOE	P08226	->	COL1A1	P11087	23103162	2012	The effect of apoE knockout on several collagen mRNAs was confirmed by real-time quantitative PCR (Fig. 1B; Table S1B).	ECO:0000006	experimental evidence	10090	mouse		aorta	UBERON:0000947	S
11	^APOE	P08226	->	COL1A2	Q01149	23103162	2012	The effect of apoE knockout on several collagen mRNAs was confirmed by real-time quantitative PCR (Fig. 1B; Table S1B).	ECO:0000006	experimental evidence	10090	mouse		aorta	UBERON:0000947	S
12	^APOE	P08226	->	COL18A1	P39061	23103162	2012	Fig. 1A	ECO:0000006	experimental evidence	10090	mouse		aorta	UBERON:0000947	S
13	^APOE	P08226	->	FN1	P11276	23103162	2012	Real-time qPCR also revealed an apoE-dependent regulation of fibronectin (FN) mRNA that was not detected by transcript profiling (Fig. 1B).	ECO:0000006	experimental evidence	10090	mouse		aorta	UBERON:0000947	S
14	^APOE	P08226	->	LOX	P28301	23103162	2012	Our transcript profiling analysis revealed an increase in the expression of Lox mRNA in apoE null arteries as compared to WT (Figure 1A, asterisk). Lox mRNA and protein induction in apoE null arteries was confirmed by real-time qPCR and immunostaining (Fig. 1B and 1E, respectively; Table S1A).	ECO:0000006	experimental evidence	10090	mouse		aorta	UBERON:0000947	S
15	^APOE	P02649	->	COL1A1	P02452	23103162	2012	apoE has a primary suppressive effect on expression of the VSMC collagen-I, FN, and Lox genes. A similar pattern of inhibition was seen in human VSMCs but not human aortic endothelial cells (Fig. S2E and S2F).	ECO:0000006	experimental evidence	9606	human		Vascular associated smooth muscle cell	CL:0000359	S	ONLY in smooth muscle cells, not human aortic endothelial cells
16	^APOE	P02649	->	COL1A1	P02452	23103162	2012	apoE has a primary suppressive effect on expression of the VSMC collagen-I, FN, and Lox genes. A similar pattern of inhibition was seen in human VSMCs but not human aortic endothelial cells (Fig. S2E and S2F).	ECO:0000006	experimental evidence	9606	human		NOT aortic endothelial cell	CL:0002544	S
17	^APOE	P02649	->	FN1	P02751	23103162	2012	apoE has a primary suppressive effect on expression of the VSMC collagen-I, FN, and Lox genes. A similar pattern of inhibition was seen in human VSMCs but not human aortic endothelial cells (Fig. S2E and S2F).	ECO:0000006	experimental evidence	9606	human		Vascular associated smooth muscle cell	CL:0000359	S	ONLY in smooth muscle cells, not human aortic endothelial cells
18	^APOE	P02649	->	FN1	P02751	23103162	2012	apoE has a primary suppressive effect on expression of the VSMC collagen-I, FN, and Lox genes. A similar pattern of inhibition was seen in human VSMCs but not human aortic endothelial cells (Fig. S2E and S2F).	ECO:0000006	experimental evidence	9606	human		NOT aortic endothelial cell	CL:0002544	S
19	^APOE	P02649	->	LOX	P28300	23103162	2012	apoE has a primary suppressive effect on expression of the VSMC collagen-I, FN, and Lox genes. A similar pattern of inhibition was seen in human VSMCs but not human aortic endothelial cells (Fig. S2E and S2F).	ECO:0000006	experimental evidence	9606	human		Vascular associated smooth muscle cell	CL:0000359	S	ONLY in smooth muscle cells, not human aortic endothelial cells
20	^APOE	P02649	->	LOX	P28300	23103162	2012	apoE has a primary suppressive effect on expression of the VSMC collagen-I, FN, and Lox genes. A similar pattern of inhibition was seen in human VSMCs but not human aortic endothelial cells (Fig. S2E and S2F).	ECO:0000006	experimental evidence	9606	human		NOT aortic endothelial cell	CL:0002544	S
21	^APOE	P08226	->	MIR221	MI0000709	23294923	2012	apoE3 inhibited the expression of miR221/222 in serum-stimulated VSMCs (Fig. 2A; bottom panel).	ECO:0000006	experimental evidence	10090	mouse		Vascular associated smooth muscle cell	CL:0000359	S
22	^APOE	P08226	->	MIR222	MI0000710	23294923	2012	apoE3 inhibited the expression of miR221/222 in serum-stimulated VSMCs (Fig. 2A; bottom panel).	ECO:0000006	experimental evidence	10090	mouse		Vascular associated smooth muscle cell	CL:0000359	S
23	^APOE&^PTGS2	P08226; Q05769	->	COL1A1	P11087	23103162	2012	the Cox2 inhibitor, nimesulide, prevented suppression of the collagen-I and FN genes by apoE3 in VSMCs whereas the Cox1 inhibitor, SC560, was without effect (Figure 3C).	ECO:0000006	experimental evidence	10090	mouse		Vascular associated smooth muscle cell	CL:0000359	S
24	^APOE&^PTGS2	P08226; Q05769	->	COL1A2	Q01149	23103162	2012	the Cox2 inhibitor, nimesulide, prevented suppression of the collagen-I and FN genes by apoE3 in VSMCs whereas the Cox1 inhibitor, SC560, was without effect (Figure 3C).	ECO:0000006	experimental evidence	10090	mouse		Vascular associated smooth muscle cell	CL:0000359	S
25	^APOE&^PTGS2	P08226; Q05769	->	FN1	P11276	23103162	2012	the Cox2 inhibitor, nimesulide, prevented suppression of the collagen-I and FN genes by apoE3 in VSMCs whereas the Cox1 inhibitor, SC560, was without effect (Figure 3C).	ECO:0000006	experimental evidence	10090	mouse		Vascular associated smooth muscle cell	CL:0000359	S
26	^ATF3	Q60765	->	lipid_particle	GO:0005811	22473958	2012	the increased fluorescence of Atf3-/- versus WT BMDM is seen to be the result of an increased amount of cytosolic lipid bodies (Fig. 2, C and D).	ECO:0000006	experimental evidence	10090	mouse	C57Bl/6J	bone marrow macrophage	CL:0002476	S
27	^ATF3&^APOE	Q60765; P08226	->	lipid_particle	GO:0005811	22473958	2012	we observed greater neutral lipid content (Fig. 5A) and increased lipid body formation (Fig. 5B) in resident peritoneal macrophages isolated from the Atf3-/- Apoe-/- animals versus from Apoe-/- animals.	ECO:0000006	experimental evidence	10090	mouse	Double KO Atf3-/- Apoe-/-	peritoneal macrophage	CL:0000581
28	^ATF3	Q60765	->	CH25H	Q9Z0F5	22473958	2012	the most strongly up-regulated gene in unstimulated Atf3-/- versus WT BMDM was Ch25h... (Fig. 3 A) + loss of ATF3 leads to large increases in the level of Ch25h mRNA in unstimulated macrophages (25-fold)	ECO:0000006	experimental evidence	10090	mouse	C57Bl/6J	bone marrow macrophage	CL:0002476	S
29	^ATF3	Q60765	->	25-hydroxycholesterol	CHEBI:42977	22473958	2012	The increased levels of Ch25h mRNA in Atf3-/- BMDM correlated with increased levels of the enzymefs product, 25-HC, as determined by mass spectrometry in both BMDM cell extract (Fig. 3D) and in BMDM-conditioned medium (Fig. 3E).	ECO:0000006	experimental evidence	10090	mouse	C57Bl/6J	bone marrow macrophage	CL:0002476	S
30	^ATF3	Q60765	->	triglyceride	CHEBI:17855	22473958	2012	Atf3−/− BMDM had 2.6-fold more CE and 1.4-fold more TG than WT BMDM	ECO:0000006	experimental evidence	10090	mouse		bone marrow macrophage	CL:0002476	S	ATF3 KO
31	^ATF3&LDL	Q60765; CHEBI:39026	->	25-hydroxycholesterol	CHEBI:42977	22473958	2012	Fig.3E	ECO:0000006	experimental evidence	10090	mouse	C57Bl/6J	bone marrow macrophage	CL:0002476	S	native LDL
32	^BECN1	O88597	->	ROS	CHEBI:26523	21151103	2011	macrophages from Map1lc3b-/- and Becn+/- mice generted more mitochondrial superoxide anion radical at baseline (Fig. 2c)	ECO:0000006	experimental evidence	10090	mouse		bone marrow macrophage	CL:0002476	S
33	^BIRC2&^BIRC3&^XIAP	Q62210; O08863; Q60989	->	ripoptosome	GO:0097342	22365665	2012	We considered whether RIP1 or RIP3 played a role in Smac mimetic-induced IL-1 activation because IAP depletion can promote the formation of RIP1 and RIP3 signaling complexes (He et al., 2009).	ECO:0000033	traceable author statement
34	^BIRC2&^BIRC3&^XIAP	Q62210; O08863; Q60989	->	ripoptosome	GO:0097342	22365665	2012	IAP depletion has recently been shown to induce the spontaneous complexing of RIP1 with caspase-8 and FADD (Feoktistova et al., 2011 and Tenev et al., 2011). This complex, termed the ripoptosome, can activate both RIP3 and caspase-8 signaling.	ECO:0000033	traceable author statement
35	^BIRC2&^BIRC3&^XIAP&proCASP8	Q62210; O08863; Q60989; O89110	->	CASP8	O89110	22365665	2012	We observed substantial caspase-8 processing and cFLIPL depletion in compound A-treated WT, NLRP3−/−, Ripk3−/−, and Tnf−/− BMDMs or BMDCs	ECO:0000006	experimental evidence	10090	mouse		macrophage	CL:0000235	S	CASP8 cleaved in p26/p24/p18 different that Uniprot p18 and p10
36	^extracellular_matrix_elasticity	-	->	monocyte-matrix_adhesion	-	23103162	2012	Summary of PubMed:23103162 (see Graphical Abstract)	ECO:0000033	traceable author statement							To delete?
37	^HDL	GO:0034364	->	MIR221	MI0000709	23294923	2012	HDL efficiently suppressed the expression of both micro-RNAs whereas LDL was without effect (Fig. 3A).	ECO:0000006	experimental evidence	10090	mouse		Vascular associated smooth muscle cell	CL:0000359	S
38	^HDL	GO:0034364	->	MIR222	MI0000710	23294923	2012	HDL efficiently suppressed the expression of both micro-RNAs whereas LDL was without effect (Fig. 3A).	ECO:0000006	experimental evidence	10090	mouse		Vascular associated smooth muscle cell	CL:0000359	S
39	^HDL&^APOE	GO:0034364; P08226	->	COL1A1	P11087	23103162	2012	HDL efficiently suppressed collagen-1, FN, and Lox gene expression, while LDL failed to inhibit these genes (Figures 2C and 2D). ApoA-I, the major apolipoprotein in HDL, was unable to decrease expression of these matrix genes (Figures 2C and 2D), nor was HDL after depletion of apoE (Figure S2G).	ECO:0000006	experimental evidence	10090	mouse		Vascular associated smooth muscle cell	CL:0000359	S
40	^HDL&^APOE	GO:0034364; P08226	->	COL1A2	Q01149	23103162	2012	HDL efficiently suppressed collagen-1, FN, and Lox gene expression, while LDL failed to inhibit these genes (Figures 2C and 2D). ApoA-I, the major apolipoprotein in HDL, was unable to decrease expression of these matrix genes (Figures 2C and 2D), nor was HDL after depletion of apoE (Figure S2G).	ECO:0000006	experimental evidence	10090	mouse		Vascular associated smooth muscle cell	CL:0000359	S
41	^HDL&^APOE	GO:0034364; P08226	->	FN1	P11276	23103162	2012	HDL efficiently suppressed collagen-1, FN, and Lox gene expression, while LDL failed to inhibit these genes (Figures 2C and 2D). ApoA-I, the major apolipoprotein in HDL, was unable to decrease expression of these matrix genes (Figures 2C and 2D), nor was HDL after depletion of apoE (Figure S2G).	ECO:0000006	experimental evidence	10090	mouse		Vascular associated smooth muscle cell	CL:0000359	S
42	^HDL&^APOE	GO:0034364; P08226	->	LOX	P28301	23103162	2012	HDL efficiently suppressed collagen-1, FN, and Lox gene expression, while LDL failed to inhibit these genes (Figures 2C and 2D). ApoA-I, the major apolipoprotein in HDL, was unable to decrease expression of these matrix genes (Figures 2C and 2D), nor was HDL after depletion of apoE (Figure S2G).	ECO:0000006	experimental evidence	10090	mouse		Vascular associated smooth muscle cell	CL:0000359	S
43	^MAP1LC3B	Q9CQV6	->	ROS	CHEBI:26523	21151103	2011	macrophages from Map1lc3b-/- and Becn+/- mice generted more mitochondrial superoxide anion radical at baseline (Fig. 2c)	ECO:0000006	experimental evidence	10090	mouse		bone marrow macrophage	CL:0002476	S
44	^mitophagy	GO:0000422	->	ROS	CHEBI:26523	21124315	2011	the mitophagy/autophagy inhibitor 3-methyladenine (3-MA) was added to THP1 macrophages, which, as expected, resulted in the accumulation of damaged mitochondria and increased concentrations of mitochondrial ROS (Fig. 2b and Supplementary Fig. 3a).	ECO:0000006	experimental evidence	9606	human	THP1 cell line	macrophage	CL:0000235	S
45	^mitophagy&ROS&IL1B	GO:0000422; CHEBI:26523; P10749	->	IL1B_secretion	GO:0050702	21124315	2011	3-MA-induced ROS generation was paralleled by the dose-dependent secretion of IL-1b within 6 h of mitophagy/autophagy inhibition (Fig. S3b), which was blocked by the antioxidant APDC (Fig. S3c).	ECO:0000006	experimental evidence	9606	human	THP1 cell line	macrophage	CL:0000235	S
46	^PPARD	P35396	->	CCL2	P10148	21070867	2011	the proinflammatory response such as IL-6, TNF-α, and MCP-1 displayed after feeding mice a high-fat diet was prevented by GW501516 treatment, since this reduced cytokine expression, NF-κB DNA binding activity, phospho-IκBSer32 levels and p65 translocation into the nucleus. Knockout mice displayed an increase in IL-6 and MCP-1xpression with regard to their control littermates	ECO:0000006	experimental evidence	10090	mouse	CD-1	heart	UBERON:0000948	S	PPARD KO mice or CD-1 treated GW501516: PPARD agonist. Fed with HFD. CCL2:MCP1
47	^PPARD	P35396	->	IL6	P08505	21070867	2011	the proinflammatory response such as IL-6, TNF-α, and MCP-1 displayed after feeding mice a high-fat diet was prevented by GW501516 treatment, since this reduced cytokine expression, NF-κB DNA binding activity, phospho-IκBSer32 levels and p65 translocation into the nucleus. Knockout mice displayed an increase in IL-6 and MCP-1xpression with regard to their control littermates	ECO:0000006	experimental evidence	10090	mouse	CD-1	heart	UBERON:0000948	S	PPARD KO mice or CD-1 treated GW501516: PPARD agonist. Fed with HFD.
48	^PPARD	P35396	->	NFKB_complex	GO:0071159	21070867	2011	GW501516 treatment, since this reduced cytokine expression, NF-κB DNA binding activity NF-κB DNA binding activity, specifically of complexes I to IV, was also clearly up-regulated in PPARβ/δ knockout mice	ECO:0000006	experimental evidence	10090	mouse	CD-1	heart	UBERON:0000948	S	PPARD KO mice or CD-1 treated GW501516: PPARD agonist. Fed with HFD.
49	^PPARD	P35396	->	SOCS3	O35718	21070867	2011	GW501516 treatment also blocked the enhanced STAT3 activity that was induced by HFD, although only SOCS-3 expression was reverted after GW501516 treatment.	ECO:0000006	experimental evidence	10090	mouse	CD-1	heart	UBERON:0000948	S	PPARD KO mice or CD-1 treated GW501516: PPARD agonist. Fed with HFD.
50	^PPARD	P35396	->	STAT3	P42227	21070867	2011	GW501516 treatment also blocked the enhanced STAT3 activity that was induced by HFD, although only SOCS-3 expression was reverted after GW501516 treatment.	ECO:0000006	experimental evidence	10090	mouse	CD-1	heart	UBERON:0000948	S	PPARD KO mice or CD-1 treated GW501516: PPARD agonist. Fed with HFD.
51	^PPARD&diabetes	Q99ND3; MeSH:D003920	->	NADPH_oxidase_complex	GO:0043020	22683600	2012	NADPH oxidase activity was increased in aortic rings from diabetic as compared with control rats (Fig. 4C) and this was prevented by chronic treatment with GW0742	ECO:0000006	experimental evidence	10116	rat	Diabetic rats	aorta	UBERON:0000947	S	GW0742: PPARD agonist. diabetic (streptozotocin injection)
52	^PPARD&diabetes	Q99ND3; MeSH:D003920	->	triglyceride	CHEBI:17855	22683600	2012	Long-term GW0742 administration did not alter the levels of glucose, SBP, and HR, but reduced plasma triglyceride levels in diabetic rats and produced a not significant change in HDL cholesterol levels	ECO:0000006	experimental evidence	10116	rat	Diabetic rats	plasma	UBERON:0001969	S	GW0742: PPARD agonist. diabetic (streptozotocin injection)
53	^PPARD&diabetes	Q99ND3; MeSH:D003920	->	CYBA	Q62737	22683600	2012	Significant mRNA overexpression of the NADPH oxidase subunits p22phox (Fig. 4D and H), p47phox (Fig. 4E, I), NOX-1 (Figs. 4F and J) was detected in rings from diabetic as compared to control rats without changes in NOX-4 mRNA (Fig. 4G) and NOX-2 protein (Fig. 4K). Again, GW0742 treatment reduced mRNA overexpression of these subunits in diabetic rats.	ECO:0000006	experimental evidence	10116	rat	Diabetic rats	aorta	UBERON:0000947	S	GW0742: PPARD agonist. diabetic (streptozotocin injection). Cyba: p22-phox subunit NADPH oxidase complex
54	^PPARD&diabetes	Q99ND3; MeSH:D003920	->	NCF1	F1M707	22683600	2012	Significant mRNA overexpression of the NADPH oxidase subunits p22phox (Fig. 4D and H), p47phox (Fig. 4E, I), NOX-1 (Figs. 4F and J) was detected in rings from diabetic as compared to control rats without changes in NOX-4 mRNA (Fig. 4G) and NOX-2 protein (Fig. 4K). Again, GW0742 treatment reduced mRNA overexpression of these subunits in diabetic rats.	ECO:0000006	experimental evidence	10116	rat	Diabetic rats	aorta	UBERON:0000947	S	GW0742: PPARD agonist. diabetic (streptozotocin injection). NCF1: p47-phox subunit NADPH oxidase complex
55	^PPARD&diabetes	Q99ND3; MeSH:D003920	->	NOX1	Q9WV87	22683600	2012	Significant mRNA overexpression of the NADPH oxidase subunits p22phox (Fig. 4D and H), p47phox (Fig. 4E, I), NOX-1 (Figs. 4F and J) was detected in rings from diabetic as compared to control rats without changes in NOX-4 mRNA (Fig. 4G) and NOX-2 protein (Fig. 4K). Again, GW0742 treatment reduced mRNA overexpression of these subunits in diabetic rats.	ECO:0000006	experimental evidence	10116	rat	Diabetic rats	aorta	UBERON:0000947	S	GW0742: PPARD agonist. diabetic (streptozotocin injection)
56	^PPARD&diabetes	Q99ND3; MeSH:D003920	->	EDN1	P22388	22683600	2012	The expression of ppET-1 mRNA was increased in diabetic rats and this increase was completely normalized by chronic GW0742 treatment	ECO:0000006	experimental evidence	10116	rat	Diabetic rats	aorta	UBERON:0000947	S	GW0742: PPARD agonist. diabetic (streptozotocin injection). EDN1:PPET1
57	^PPARD	P35396	->	CASP1	P29452	23103566	2013	the post-translational processing of procaspase-1 and proIL-1β into the active form of caspase-1 and mature IL-1β was significantly reduced by in kidneys obtained from HFCS-55 mice treated with GW0742.	ECO:0000006	experimental evidence	10090	mouse	C57BL6/J	kidney	UBERON:0002113	S	The animals were then allocated to two dietary regimens, chow diet and normal drinking water (control) or a chow diet and 15% (wt/vol) HFCS-55 solution in drinking water (HFCS) for 30 weeks. high-fructose corn syrup (HFCS-55),
58	^PPARD&IL1B	P35396; P10749	->	IL1B_secretion	GO:0050702	23103566	2013	the post-translational processing of procaspase-1 and proIL-1β into the active form of caspase-1 and mature IL-1β was significantly reduced by in kidneys obtained from HFCS-55 mice treated with GW0742.	ECO:0000006	experimental evidence	10090	mouse	C57BL6/J	kidney	UBERON:0002113	S	The animals were then allocated to two dietary regimens, chow diet and normal drinking water (control) or a chow diet and 15% (wt/vol) HFCS-55 solution in drinking water (HFCS) for 30 weeks. high-fructose corn syrup (HFCS-55), GW0742: PPARD agonist
59	^PPARD&IL1B	P35396; P10749	->	IL1B_secretion	GO:0050702	23103566	2013	, treatment of HFCS-55 mice with GW0742 almost completely prevented the rise in the serum concentrations of IL-1β caused by chronic HFCS-55 exposure	ECO:0000006	experimental evidence	10090	mouse	C57BL6/J	serum	UBERON:0001977	S	The animals were then allocated to two dietary regimens, chow diet and normal drinking water (control) or a chow diet and 15% (wt/vol) HFCS-55 solution in drinking water (HFCS) for 30 weeks. high-fructose corn syrup (HFCS-55),
60	^PPARD&AMPK	P35396; GO:0031588	->	RELA	Q04207	21070867	2011	the proinflammatory response such as IL-6, TNF-α, and MCP-1 displayed after feeding mice a high-fat diet was prevented by GW501516 treatment, since this reduced cytokine expression, NF-κB DNA binding activity, phospho-IκBSer32 levels and p65 translocation into the nucleus.	ECO:0000006	experimental evidence	10090	mouse	CD-1	heart	UBERON:0000948	S	CD-1 treated GW501516: PPARD agonist. Fed with HFD.
61	^PPARD&AMPK	P35396; GO:0031588	->	TNF	P06804	21070867	2011	the proinflammatory response such as IL-6, TNF-α, and MCP-1 displayed after feeding mice a high-fat diet was prevented by GW501516 treatment, since this reduced cytokine expression, NF-κB DNA binding activity, phospho-IκBSer32 levels and p65 translocation into the nucleus.	ECO:0000006	experimental evidence	10090	mouse	CD-1	heart	UBERON:0000948	S	CD-1 treated GW501516: PPARD agonist. Fed with HFD.
62	^PTGIR	P43252	->	COL1A1	P11087	23103162	2012	deletion of the PGI2 receptor, called IP, prevented suppression of Col1a1, Col1a2, and FN mRNAs by apoE (Fig. 3D, S3C, and S3D).	ECO:0000006	experimental evidence	10090	mouse		Vascular associated smooth muscle cell	CL:0000359	S
63	^PTGIR	P43252	->	COL1A2	Q01149	23103162	2012	deletion of the PGI2 receptor, called IP, prevented suppression of Col1a1, Col1a2, and FN mRNAs by apoE (Fig. 3D, S3C, and S3D).	ECO:0000006	experimental evidence	10090	mouse		Vascular associated smooth muscle cell	CL:0000359	S
64	^PTGIR	P43252	->	FN1	P11276	23103162	2012	deletion of the PGI2 receptor, called IP, prevented suppression of Col1a1, Col1a2, and FN mRNAs by apoE (Fig. 3D, S3C, and S3D).	ECO:0000006	experimental evidence	10090	mouse		Vascular associated smooth muscle cell	CL:0000359	S
65	^PTGS2	Q05769	->	COL1A1	P11087	23103162	2012	ectopic expression of Cox2 was sufficient to reduce levels of collagen-I and FN mRNAs in VSMCs cultured on a rigid substratum (Fig. 3G).	ECO:0000006	experimental evidence	10090	mouse		Vascular associated smooth muscle cell	CL:0000359	S
66	^PTGS2	Q05769	->	COL1A2	Q01149	23103162	2012	ectopic expression of Cox2 was sufficient to reduce levels of collagen-I and FN mRNAs in VSMCs cultured on a rigid substratum (Fig. 3G).	ECO:0000006	experimental evidence	10090	mouse		Vascular associated smooth muscle cell	CL:0000359	S
67	^PTGS2	Q05769	->	FN1	P11276	23103162	2012	ectopic expression of Cox2 was sufficient to reduce levels of collagen-I and FN mRNAs in VSMCs cultured on a rigid substratum (Fig. 3G).	ECO:0000006	experimental evidence	10090	mouse		Vascular associated smooth muscle cell	CL:0000359	S
68	^SIRT1	Q923E4	-|	PDK4	O70571	21115502	2011	Expression of the fatty acid oxidation-associated gene PDK-4 (Figure 6D) was significantly down-regulated after the induction of cardiac hypertrophy in wt mice, and this reduction was prevented by RSV administration	ECO:0000006	experimental evidence	10090	mouse		heart	UBERON:0000948	S	mice treated whith isoprterenol to induce cardiac hypertrophy
69	^SIRT1&^PPARA	Q923E4; P23204	->	ACTA1	P68134	21115502	2011	RSV significantly attenuated the hypertrophy markers in the wt mice but not in the PPARα−/− mice.	ECO:0000006	experimental evidence	10090	mouse		heart	UBERON:0000948	S	mice treated whith isoprterenol to induce cardiac hypertrophy
70	^SIRT1&^PPARA	Q923E4; P23204	->	CCL2	P10148	21115502	2011	MCP-1 were significantly increased in hearts treated with ISO in both mouse models (Figure 6E). However, RSV only prevented this up-regulation in the wt mice but not in the PPARα−/− mice	ECO:0000006	experimental evidence	10090	mouse		heart	UBERON:0000948	S	mice treated whith isoprterenol to induce cardiac hypertrophy
71	^SIRT1&^PPARA	Q923E4; P23204	->	NPPA	P05125	21115502	2011	RSV significantly attenuated the hypertrophy markers in the wt mice but not in the PPARα−/− mice.	ECO:0000006	experimental evidence	10090	mouse		heart	UBERON:0000948	S	mice treated whith isoprterenol to induce cardiac hypertrophy
72	^TLR4	O00206	->	AKT1	P31750	17478729	2007	, HF feeding did not attenuate insulin-induced activation of Akt or eNOS in aortic tissue taken from TLR4 KO mice	ECO:0000006	experimental evidence	10090	mouse	C57Bl/6 with diet induced obesity.	aorta	UBERON:0000947	S
73	^TLR4	Q9QUK6	->	NOS3	P70313	17478729	2007	, HF feeding did not attenuate insulin-induced activation of Akt or eNOS in aortic tissue taken from TLR4 KO mice	ECO:0000006	experimental evidence	10090	mouse	C57Bl/6 VS TLR4 KO	aorta	UBERON:0000947	S
76	^TNF	P06804	->	PPARGC1A	O70343	19038972	2009	TNF1.6 transgenic mice displayed reduced PGC-1α and PDK4	ECO:0000006	experimental evidence	10090	mouse		heart	UBERON:0000948	S	TNF1.6: cardiac-specific transgenic mice overexpressing TNF-α
77	^TNF	P06804	->	PDK4	O70571	19038972	2009	TNF1.6 transgenic mice displayed reduced PGC-1α and PDK5	ECO:0000006	experimental evidence	10090	mouse		heart	UBERON:0000948	S	TNF1.6: cardiac-specific transgenic mice overexpressing TNF-α
78	25-hydroxycholesterol	CHEBI:42977	-|	cholesterol	CHEBI:16113	22473958	2012	25-HC has long been known to suppress cholesterol biosynthesis (Kandutsch and Chen, 1975; Miller and Melnykovych, 1984)	ECO:0000033	traceable author statement
79	25-hydroxycholesterol	CHEBI:42977	-|	fatty_acid	CHEBI:35366	22473958	2012	25-HC has long been known to ... inhibit expression of genes involved in fatty acid and cholesterol synthesis (Trzaskos et al., 1989; Field et al., 2001).	ECO:0000033	traceable author statement
80	25-hydroxycholesterol	CHEBI:42977	->	cholesterol_ester	CHEBI:17002	22473958	2012	25-HC has also been shown to stimulate CE formation (Brown et al., 1975; Miller and Melnykovych, 1984).	ECO:0000033	traceable author statement
81	25-hydroxycholesterol	CHEBI:42977	->	lipid_particle	GO:0005811	22473958	2012	25-HC induces lipid body formation (Fig. 3G,F).	ECO:0000006	experimental evidence	10090	mouse	C57Bl/6J	bone marrow macrophage	CL:0002476	S
82	alum&VDAC1	CHEBI:33130; P21796	->	CASP1	P29452	21124315	2011	In cells with knocked-downVDAC1, caspase-1 activation and IL-1b secretion were considerably impaired for all inflammasome activators examined (MSU, R837, silica, alum and nigericin) (Fig. 4a).	ECO:0000006	experimental evidence	9606	human	THP1 cell line	macrophage	CL:0000235	S
83	alum&VDAC1&IL1B	CHEBI:33130; P21796; P10749	->	IL1B_secretion	GO:0050702	21124315	2011	In cells with knocked-downVDAC1, caspase-1 activation and IL-1b secretion were considerably impaired for all inflammasome activators examined (MSU, R837, silica, alum and nigericin) (Fig. 4a).	ECO:0000006	experimental evidence	9606	human	THP1 cell line	macrophage	CL:0000235	S
84	alum&VDAC2&IL1B	CHEBI:33130; P45880; P10749	->	IL1B_secretion	GO:0050702	21124315	2011	A significant reduction of IL-1b secretion was also seen in cells where VDAC2 was knocked down (Fig. 4b).	ECO:0000006	experimental evidence	9606	human	THP1 cell line	macrophage	CL:0000235	S
85	AMPK	GO:0031588	-|	SREBF1	O97676	23825667	2013	We have recently discovered that AMPK specifically phosphorylates SREBP-1 at Ser-372, which in turn inhibits its processing, nuclear translocation, and auto-regulation, leading to decreased de novo lipogenic process in hepatocytes. (PubMed:21459323) + correlation between AMPK and SREBF1 Fig. 4	ECO:0000033	traceable author statement				hepatocyte	CL:0000182
86	AMPK	GO:0031588	-|	SREBF1	P36956	21459323	2011	These results suggest that suppression of SREBP-1 cleavage by AMPK may account for the inhibitory effects of polyphenols on de novo fatty acid synthesis in the liver + AMPK inhibits nuclear SREBP-1c and -2 transcriptional activities by interfering with the feed-forward regulation of their own genes and target gene regulation in an SRE-dependent manner. p.383	ECO:0000033	traceable author statement
87	AMPK	GO:0031588	-|	SREBF2	Q12772	21459323	2011	AMPK represses the transcriptional activity of SREBP-1c- and SREBP-2-dependent lipogenic genes in hepatocytes (Fig. S5: SERBP2 is a direct target of AMPK) + AMPK inhibits nuclear SREBP-1c and -2 transcriptional activities by interfering with the feed-forward regulation of their own genes and target gene regulation in an SRE-dependent manner.	ECO:0000006	experimental evidence	9606	human	transfected HEK293T	kidney	UBERON:0002113	S
88	APOE	P02649	->	PTGS2	P35354	23103162	2012	Previously, we reported that apoE3 and its N-terminal domain stimulate the expression of Cox2 mRNA and protein in VSMCs (Ali et al., 2008; Kothapalli et al., 2004).	ECO:0000033	traceable author statement				Vascular associated smooth muscle cell	CL:0000359
89	APOE	P08226	->	PGI2	CHEBI:15552	23103162	2012	Cox2 production in VSMCs leads to the production of PGI2, and VSMCs treated with apoE3 have increased amounts of PGI2 in their conditioned medium (Ali et al., 2008; Kothapalli et al., 2004).	ECO:0000033	traceable author statement				Vascular associated smooth muscle cell	CL:0000359
90	APOE	P08226	->	PTGS2	Q05769	23103162	2012	ApoE3 prevents this downregulation and maintains elevated Cox2 gene expression (Fig. 3E) and enzymatic activity (Fig. S3B) despite substrate stiffening.	ECO:0000006	experimental evidence	10090	mouse		Vascular associated smooth muscle cell	CL:0000359	S
91	APOE	P08226	->	MIR145	MI0000169	23103162	2012	miR-145 levels were strongly reduced in apoE null arteries as compared to WT (Fig. 4B)	ECO:0000006	experimental evidence	10090	mouse		aorta	UBERON:0000947	S
92	APOE	P08226	->	MIR145	MI0000169	23103162	2012	apoE3 increased miR-145 in cultured VSMCs (Fig. 4C)	ECO:0000006	experimental evidence	10090	mouse		Vascular associated smooth muscle cell	CL:0000359	S
93	APOE	P08226	->	extracellular_matrix_elasticity	-	23103162	2012	Upregulation of collagen-I protein and enhanced crosslinking by elevated Lox expression has the potential to increase tissue stiffness; indeed, atomic force microscopy in force mode showed an increase in the median elastic modulus of apoE null femoral arteries as compared to WT controls (Fig. 1F).	ECO:0000006	experimental evidence	10090	mouse		aorta	UBERON:0000947	S	The GO term "extracellular matrix constituent conferring elasticity" (GO:0030023) is NOT appropriate in this situation. I decided to create the term "extracellular matrix elasticity"… To delete?
94	APOE	P08226	->	MIR145	MI0000169	23103162	2012	Summary of PubMed:23103162 (see Graphical Abstract)	ECO:0000033	traceable author statement							To delete?
95	APOE	P08226	->	PTGS2	Q05769	23103162	2012	Summary of PubMed:23103162 (see Graphical Abstract)	ECO:0000033	traceable author statement							To delete?
96	APOE	P02649	->	PTGS2	P35354	23294923	2012	apoE3 increases Cox2 expression and prostacyclin (PGI2) production in primary VSMCs [PubMed:17531997 & PubMed:14966570].	ECO:0000033	traceable author statement							To delete?
97	APOE	P02649	->	PGI2	CHEBI:15552	23294923	2012	apoE3 increases Cox2 expression and prostacyclin (PGI2) production in primary VSMCs [PubMed:17531997 & PubMed:14966570].	ECO:0000033	traceable author statement							To delete?
98	APOE	P08226	->	PTGS2	P35354	23294923	2012	the increased expression of p27 seen in response to apoE can be explained by the induction of Cox2, synthesis of PGI2 and activation of PGI2/IP signaling.	ECO:0000033	traceable author statement							To delete?
99	APOE&^PTGIR	P08226; P43252	->	MIR222	MI0000710	23294923	2012	the regulation of miR221/222 by apoE3 was blocked by Cox2 inhibition with nimesulide (Fig. 2B) and was dependent on IP (Fig. 2C).	ECO:0000006	experimental evidence	10090	mouse		Vascular associated smooth muscle cell	CL:0000359	S
100	APOE&^PTGS2	P08226; P35354	->	MIR221	MI0000709	23294923	2012	the regulation of miR221/222 by apoE3 was blocked by Cox2 inhibition with nimesulide (Fig. 2B) and was dependent on IP (Fig. 2C).	ECO:0000006	experimental evidence	10090	mouse		Vascular associated smooth muscle cell	CL:0000359	S
101	APOE&CDKN1B	P08226; P46414	-|	cell_division	GO:0051301	23294923	2012	apoE3 as well as cicaprost strongly inhibited S phase entry in wild-type VSMCs but not in p27-null VSMCs (Fig. 1C).	ECO:0000006	experimental evidence	10090	mouse		Vascular associated smooth muscle cell	CL:0000359	S
102	APOE&PTGIR	P08226; P43252	->	CDKN1B	P46414	23294923	2012	ApoE3 also antagonized the serum-induced downregulation of p27 in wild-type VSMCs (Fig. 1A; top panels)… neither cicaprost nor apoE3 affected p27 expression in serumstimulated VSMCs null for the PGI2 receptor, IP (Fig. 1A; bottom panels).	ECO:0000006	experimental evidence	10090	mouse		Vascular associated smooth muscle cell	CL:0000359	S
103	APOE&PTGS2	P08226; Q05769	->	CDKN1B	P46414	23294923	2012	ApoE3 also antagonized the serum-induced downregulation of p27 in wild-type VSMCs (Fig. 1A; top panels). This apoE effect was blocked by the Cox2 inhibitor, nimesulide, but not by the Cox1 inhibitor, SC560 (Fig. 1A; top panels).	ECO:0000006	experimental evidence	10090	mouse		Vascular associated smooth muscle cell	CL:0000359	S
104	APP(1-42)	P05067	->	NLRP3/PYCARD/CASP1	Q96P20; Q9ULZ3; P29466	23994495	2014	NLRP3's inappropriate activation by host DAMPs, such as cholesterol crystals, saturated fatty acids, islet amyloid polypeptide and amyloid-β… p. 1433	ECO:0000033	traceable author statement	Unknown						REVIEW
105	APP(1-42)&CD36&TLR4&TLR6	P05067; O00206; Q9Y2C9; P16671	->	CD36/TLR4/TLR6	O00206; Q9Y2C9; P16671	20037584	2010	Stimulation of THP-1 monocytes with CD36 ligands (oxLDL or APP(1-42)) rapidly induced formation of complexes yielding coprecipitation of CD36 with TLR4 and TLR6 (Fig. 5a,b).	ECO:0000006	experimental evidence	9606	human	THP1 cell line	macrophage	CL:0000235	S
106	APP(1-42)&CD36	P05067; Q08857	->	NO	CHEBI:16480	20037584	2010	Aβ1–42 induced secretion of nitric oxide and ROS by wild-type microglial cells (Fig. 4a–c). Notably, these inflammatory responses were abrogated in microglia deficient in CD36, TLR4 or TLR6, but not TLR2 (Fig. 4a,c).	ECO:0000006	experimental evidence	10090	mouse		microglial cell	CL:0000129	S
107	APP(1-42)&CD36	P05067; Q08857	->	ROS	CHEBI:26523	20037584	2010	Aβ1–42 induced secretion of nitric oxide and ROS by wild-type microglial cells (Fig. 4a–c). Notably, these inflammatory responses were abrogated in microglia deficient in CD36, TLR4 or TLR6, but not TLR2 (Fig. 4a,c).	ECO:0000006	experimental evidence	10090	mouse		microglial cell	CL:0000129	S
108	APP(1-42)&LPS	P05067 (PRO_0000000092); CHEBI:16412	->	NLRP3/PYCARD/CASP1	Q96P20; Q9ULZ3; P29466	23812099	2013	ibrillar amyloid-β activates the NLRP3 inflammasome and secretion of IL-1β in LPS-primed macrophages and microglia5, and activation of NLRP3 has been shown to contribute to Alzheimer's disease	ECO:0000033	traceable author statement
109	APP(1-42)&LPS&IL1B	P05067 (PRO_0000000092); CHEBI:16412 ; P10749	->	IL1B_secretion	GO:0050702	23812099	2013	ibrillar amyloid-β activates the NLRP3 inflammasome and secretion of IL-1β in LPS-primed macrophages and microglia5, and activation of NLRP3 has been shown to contribute to Alzheimer's disease	ECO:0000033	traceable author statement
110	APP(1-42)&LPS&CASP1&IL1B	P12023; CHEBI:16412; P29452; P10749	->	IL1B_secretion	GO:0050702	23812099	2013	Over that time frame (3–24 h), soluble amyloid-β induced the progressive release of IL-1β when incubated with LPS-primed wild-type macrophages but not when incubated with their NLRP3−/−or caspase-1-deficient (Casp1−/−) counterparts	ECO:0000006	experimental evidence	10090	mouse		macrophage	CL:0000235	S	CASP1 KO SOLUBLE APP
111	APP(1-42)&LPS&CD36&IL1B	P12023; CHEBI:16412; Q08857; P10749	->	IL1B_secretion	GO:0050702	23812099	2013	the secretion of IL-1β induced by soluble amyloid-β was abrogated in Cd36−/− macrophages	ECO:0000006	experimental evidence	10090	mouse		macrophage	CL:0000235	S	CASP1 KO SOLUBLE APP
112	APP(1-42)&LPS&NLRP3&IL1B	P12023; CHEBI:16412; Q8R4B8; P10749	->	IL1B_secretion	GO:0050702	23812099	2013	Over that time frame (3–24 h), soluble amyloid-β induced the progressive release of IL-1β when incubated with LPS-primed wild-type macrophages but not when incubated with their NLRP3−/−or caspase-1-deficient (Casp1−/−) counterparts	ECO:0000006	experimental evidence	10090	mouse		macrophage	CL:0000235	S	NLRP3 KO SOLUBLE APP
113	APP(1-42)&MYD88	P05067; P22366	->	IL1B	P10749	20037584	2010	Wild-type microglia exposed to Aβ1–42 showed a fourfold increase in Il1b mRNA (Fig. 4d). Notably, we observed no increase in Il1b mRNA expression in similarly treated Tlr4−/−, Tlr6−/− and Myd88−/− microglia... (Fig. 4d).	ECO:0000006	experimental evidence	10090	mouse		microglial cell	CL:0000129	S	At the mRNA level
114	APP(1-42)&TICAM1	P05067; Q80UF7	->	CCL5	P30882	20037584	2010	whereas TRIF was not required for Aβ1–42 upregulation of Il1b mRNA (Fig. 4d), it was essential for TLR4-TLR6–dependent induction of the chemokine RANTES by Aβ1–42 (Fig. 4e).	ECO:0000006	experimental evidence	10090	mouse		microglial cell	CL:0000129	S	At the mRNA level
115	APP(1-42)&TLR4	P05067; Q9QUK6	->	NO	CHEBI:16480	20037584	2010	Aβ1–42 induced secretion of nitric oxide and ROS by wild-type microglial cells (Fig. 4a–c). Notably, these inflammatory responses were abrogated in microglia deficient in CD36, TLR4 or TLR6, but not TLR2 (Fig. 4a,c).	ECO:0000006	experimental evidence	10090	mouse		microglial cell	CL:0000129	S
116	APP(1-42)&TLR4	P05067; Q9QUK6	->	ROS	CHEBI:26523	20037584	2010	Aβ1–42 induced secretion of nitric oxide and ROS by wild-type microglial cells (Fig. 4a–c). Notably, these inflammatory responses were abrogated in microglia deficient in CD36, TLR4 or TLR6, but not TLR2 (Fig. 4a,c).	ECO:0000006	experimental evidence	10090	mouse		microglial cell	CL:0000129	S
117	APP(1-42)&TLR4	P05067; Q9QUK6	->	IL1B	P10749	20037584	2010	Wild-type microglia exposed to Aβ1–42 showed a fourfold increase in Il1b mRNA (Fig. 4d). Notably, we observed no increase in Il1b mRNA expression in similarly treated Tlr4−/−, Tlr6−/− and Myd88−/− microglia... (Fig. 4d).	ECO:0000006	experimental evidence	10090	mouse		microglial cell	CL:0000129	S	At the mRNA level
118	APP(1-42)&TLR4	P05067; Q9QUK6	->	CCL5	P30882	20037584	2010	whereas TRIF was not required for Aβ1–42 upregulation of Il1b mRNA (Fig. 4d), it was essential for TLR4-TLR6–dependent induction of the chemokine RANTES by Aβ1–42 (Fig. 4e).	ECO:0000006	experimental evidence	10090	mouse		microglial cell	CL:0000129	S	At the mRNA level
119	APP(1-42)&TLR4&TLR6	P05067; O00206; Q9Y2C9	->	NFKB_complex	GO:0071159	20037584	2010	Aβ1–42 induced a 3–5-fold activation of an NF-κB–dependent luciferase gene in HEK293 cells coexpressing TLR4 and TLR6 (Fig. 3a)	ECO:0000006	experimental evidence	9606	human	HEK293 transfected with human vectors	kidney	UBERON:0002113	S
120	APP(1-42)&TLR4&TLR7	P05067; O00206; Q9Y2C9;P16671	->	NFKB_complex	GO:0071159	20037584	2010	The extra expression of CD36 in these cells caused a two- to threefold amplification of TLR4-TLR6-signaling (Fig. 3c).	ECO:0000006	experimental evidence	9606	human	HEK293 transfected with human vectors	kidney	UBERON:0002113	S
121	APP(1-42)&TLR6	P05067; Q9EPW9	->	NO	CHEBI:16480	20037584	2010	Aβ1–42 induced secretion of nitric oxide and ROS by wild-type microglial cells (Fig. 4a–c). Notably, these inflammatory responses were abrogated in microglia deficient in CD36, TLR4 or TLR6, but not TLR2 (Fig. 4a,c).	ECO:0000006	experimental evidence	10090	mouse		microglial cell	CL:0000129	S
122	APP(1-42)&TLR6	P05067; Q9EPW9	->	ROS	CHEBI:26523	20037584	2010	Aβ1–42 induced secretion of nitric oxide and ROS by wild-type microglial cells (Fig. 4a–c). Notably, these inflammatory responses were abrogated in microglia deficient in CD36, TLR4 or TLR6, but not TLR2 (Fig. 4a,c).	ECO:0000006	experimental evidence	10090	mouse		microglial cell	CL:0000129	S
123	APP(1-42)&TLR6	P05067; Q9EPW9	->	IL1B	P10749	20037584	2010	Wild-type microglia exposed to Aβ1–42 showed a fourfold increase in Il1b mRNA (Fig. 4d). Notably, we observed no increase in Il1b mRNA expression in similarly treated Tlr4−/−, Tlr6−/− and Myd88−/− microglia... (Fig. 4d).	ECO:0000006	experimental evidence	10090	mouse		microglial cell	CL:0000129	S	At the mRNA level
124	APP(1-42)&TLR6	P05067; Q9EPW9	->	CCL5	P30882	20037584	2010	whereas TRIF was not required for Aβ1–42 upregulation of Il1b mRNA (Fig. 4d), it was essential for TLR4-TLR6–dependent induction of the chemokine RANTES by Aβ1–42 (Fig. 4e).	ECO:0000006	experimental evidence	10090	mouse		microglial cell	CL:0000129	S	At the mRNA level
126	ATG5	Q99J83	->	mitophagy	GO:0000422	21124315	2011	Textbook knowledge: two proteins that have crucial functions in mitophagy/autophagy, that is, beclin 1, a Bcl-2- and PI3KIII-interacting protein, and ATG5, a protein essential for autophagosome formation (Ref.10).	ECO:0000033	traceable author statement
127	ATP	CHEBI:15422	->	NLRP3/PYCARD/CASP1	Q96P20; Q9ULZ3; P29466	23994495	2014	ATP is a potent NLRP3 activator	ECO:0000033	traceable author statement	Unknown						REVIEW
128	ATP	CHEBI:15422	->	P2RX7	Q9Z1M0	16546100	2006	ATP induces the caspase-1-dependent maturation of IL-1b by activating P2X7 receptors, which results in the rapid efflux of intracellular K+ (Solle et al., 2001).	ECO:0000033	traceable author statement
129	ATP	CHEBI:15422	->	protein_deubiquitination	GO:0016579	22948162	2012	Treatment with LPS or ATP alone induced notable deubiquitination of NLRP3, which was further enhanced by co-treatment with both stimuli (Fig. 4B).	ECO:0000006	experimental evidence	10090	mouse		macrophage	CL:0000235	S	Line 414 can be decomposed into lines 411+416+417+418. It could be deleted, since it does make scientific meaning.
130	ATP	CHEBI:15422	->	P2RX7	Q9Z1M0	21670495	2011	cell injury generates high concentrations of extracellular ATP that activates P2X7 receptor signaling known to induce TF (f3) mRNA expression in monocytes (37 -> PubMed:12101284) and the release of TF+ MPs from dendritic cells (28 -> PubMed:17314141).	ECO:0000033	traceable author statement
131	ATP&dsRNA&TLR3&proCASP1	CHEBI:15422; CHEBI:67208; Q99MB1; P29452	->	CASP1	P29452	19570822	2009	activation of TLR2, TLR3, and TLR7 also induced priming of the NLRP3 inflammasome, and macrophages lacking TLRs for the respective stimuli failed to activate caspase-1 after activation via ATP	ECO:0000006	experimental evidence	10090	mouse		macrophage	CL:0000235	S	TLR3 KO+poly:(I:C)
132	ATP&P2RX7	CHEBI:15422; Q9Z1M0	->	blood_microparticle_formation	GO:0072564	21670495	2011	Stimulation of SMCs for 30 minutes with 4–5 mM ATP, but not lower concentrations, promoted release of TF+ and integrin β1+ MPs (Fig.7B+C).	ECO:0000006	experimental evidence	10090	mouse	P2rx7-/-	smooth muscle cell	CL:0000192	S
133	ATP&P2RX7	CHEBI:15422; Q9Z1M0	->	blood_microparticle_formation	GO:0072564	21670495	2011	Aortic smooth muscle cells (Fig. 7G)	ECO:0000006	experimental evidence	10090	mouse	P2rx7-/-	aortic smooth muscle cell	CL:0002539	S
134	ATP&P2RX7	CHEBI:15422; Q9Z1M0	->	ITGB1	P09055	21670495	2011	P2rx7–/– SMCs expressed normal levels of TF and integrin β1, and ATP stimulation of WT, but not P2rx7–/–, SMCs resulted in the release of MPs that carried TF, integrin β1, actin, and P2X7 receptor…	ECO:0000006	experimental evidence	10090	mouse	P2rx7-/-	smooth muscle cell	CL:0000192	S	Measured on microparticles
135	ATP&P2RX7	CHEBI:15422; Q9Z1M0	->	ITGB1	P09055	21670495	2011	ATP stimulation of aortic SMCs resulted in 2-fold increased cell surface TF activity and release of procoagulant TF+ MPs carrying integrin β1 (Fig. 7G).	ECO:0000006	experimental evidence	10090	mouse	P2rx7-/-	aortic smooth muscle cell	CL:0002539	S	Measured on microparticles
136	ATP&P2RX7	CHEBI:15422; Q9Z1M0	->	F3	P20352	21670495	2011	P2rx7–/– SMCs expressed normal levels of TF and integrin β1, and ATP stimulation of WT, but not P2rx7–/–, SMCs resulted in the release of MPs that carried TF, integrin β1, actin, and P2X7 receptor…	ECO:0000006	experimental evidence	10090	mouse	P2rx7-/-	smooth muscle cell	CL:0000192	S	Measured on microparticles
137	ATP&P2RX7	CHEBI:15422; Q9Z1M0	->	F3	P20352	21670495	2011	ATP stimulation of aortic SMCs resulted in 2-fold increased cell surface TF activity and release of procoagulant TF+ MPs carrying integrin β1 (Fig. 7G).	ECO:0000006	experimental evidence	10090	mouse	P2rx7-/-	aortic smooth muscle cell	CL:0002539	S	Measured on microparticles
138	ATP&P2RX7	CHEBI:15422; Q9Z1M0	->	Activated_factor_Xa_heavy_chain	PRO_0000027791	21670495	2011	These MPs were procoagulant (Figure 7E)	ECO:0000006	experimental evidence	10090	mouse	P2rx7-/-	smooth muscle cell	CL:0000192	S	Measured on microparticles
139	ATP&P2RX7	CHEBI:15422; Q9Z1M0	->	Activated_factor_Xa_heavy_chain	PRO_0000027791	21670495	2011	ATP stimulation of aortic SMCs resulted in 2-fold increased cell surface TF activity and release of procoagulant TF+ MPs carrying integrin β1 (Fig. 7G).	ECO:0000006	experimental evidence	10090	mouse	P2rx7-/-	aortic smooth muscle cell	CL:0002539	S	Measured on microparticles
140	ATP&P2RX7	CHEBI:15422; Q9Z1M0	->	blood_coagulation,_extrinsic_pathway	GO:0007598	21670495	2011	These MPs were procoagulant (Figure 7E)	ECO:0000006	experimental evidence	10090	mouse	P2rx7-/-	smooth muscle cell	CL:0000192	S
141	ATP&P2RX7	CHEBI:15422; Q9Z1M0	->	blood_coagulation,_extrinsic_pathway	GO:0007598	21670495	2011	ATP stimulation of aortic SMCs resulted in 2-fold increased cell surface TF activity and release of procoagulant TF+ MPs carrying integrin β1 (Fig. 7G).	ECO:0000006	experimental evidence	10090	mouse	P2rx7-/-	aortic smooth muscle cell	CL:0002539	S
142	ATP&proCASP1	CHEBI:15422; P29452	->	CASP1	P29452	23246432	2013	Treatment with G5 significantly inhibited the cleavage and secretion of caspase-1 triggered by ATP in NG5 cells (Figure 2A), suggesting that the inhibitory effect of G5 is on the activation of inflammasome.	ECO:0000006	experimental evidence	10090	mouse	NG5 cell line. Immortalized mɸ that expressed as much NLRP3 as 6h LPS-induced wild-type mɸ (fully induced level) => they do not need priming, as they are "primed" (cf PubMed:22948162 or 20093358)	macrophage	CL:0000235	S
143	ATP&protein_deubiquitination&proCASP1	CHEBI:15422; GO:0016579; P29452	->	CASP1	P29452	22948162	2012	general deubiquitinating enzyme inhibitors ... were also able to block NLRP3 activation in N1-8 and NG5 cells in response to LPS plus ATP or ATP treatment alone (Fig. 4C), respectively, indicating that deubiquitination of NLRP3 by the priming and activation signals is critical for its activation.	ECO:0000006	experimental evidence	10090	mouse		macrophage	CL:0000235	S	Line 414 can be decomposed into lines 411+416+417+418. It could be deleted, since it does make scientific meaning.
144	ATP&protein_deubiquitination&proCASP1	CHEBI:15422; GO:0016579; P29452	->	CASP1	P29452	23246432	2013	Treatment with G5 significantly inhibited the cleavage and secretion of caspase-1 triggered by ATP in NG5 cells (Figure 2A), suggesting that the inhibitory effect of G5 is on the activation of inflammasome.	ECO:0000006	experimental evidence	10090	mouse	NG5 cell line.	macrophage	CL:0000235	S
145	ATP&ROS&proCASP1	CHEBI:15422; CHEBI:26523; P29452	->	CASP1	P29452	22948162	2012	Both rotenone and pyridaben were able to prime the NLRP3 inflammasome in all of these macrophages (Fig. 3, B–D) (this includes Myd88-/-TICAMA1-/- dKO).	ECO:0000006	experimental evidence	10090	mouse	wild type Mɸ	macrophage	CL:0000235	S
146	BECN1	O88597	->	mitophagy	GO:0000422	21124315	2011	Textbook knowledge: two proteins that have crucial functions in mitophagy/autophagy, that is, beclin 1, a Bcl-2- and PI3KIII-interacting protein, and ATG5, a protein essential for autophagosome formation (Ref.10).	ECO:0000033	traceable author statement
147	BIRC2&^BIRC3&^XIAP&proCASP1	Q62210; O08863; Q60989; P29452	->	CASP1	P29452	22365665	2012	Fig 1c	ECO:0000006	experimental evidence	10090	mouse		macrophage	CL:0000235	S	Compound A: IAP-antagonist ‘‘Smac mimetic’’ compound. BIRC2 cIAP1 and BIRC3: Ciap2.
148	BIRC2&BIRC3&XIAP	Q62210; O08863; Q60989	-|	ripoptosome	GO:0097342	22365665	2012	Summary of PubMed:22365665 (see Graphical Abstract)	ECO:0000033	traceable author statement	10090	mouse
149	blood_microparticle_formation	GO:0072564	->	blood_coagulation,_extrinsic_pathway	GO:0007598	21670495	2011	ATP-stimulated MP procoagulant activity was confirmed to be TF dependent…	ECO:0000006	experimental evidence	10090	mouse		macrophage	CL:0000235	S
150	calcium_ion_import	GO:0070509	->	NLRP3/PYCARD/CASP1	Q96P20; Q9ULZ3; P29466	23994495	2014	increased cytosolic Ca2+ facilitates NLRP3 activation. P.1434	ECO:0000033	traceable author statement	Unknown						REVIEW
151	CASP1&IL1B	P29452; P10749	->	IL1B_secretion	GO:0050702	21151103	2011	Treatment of macrophages with z-YVAD-fmk, a caspase-1 inhibitor, suppressed the enhanced IL-1B secretion in Map1lc3b-/- Becn1+/- macrophages (Fig. 1d).	ECO:0000006	experimental evidence	10090	mouse		bone marrow macrophage	CL:0002476	S
152	CASP1&IL1B	P29466; P10749	->	IL1B_secretion	GO:0050702	24744784	2014	First, ROS/NF- B has been reported to enhance the expression of NLRP3 and caspase-1 target pro-IL-1b , and NF- B sites in NLRP3 promoter have been identified	ECO:0000033	traceable author statement							CAPSPASE1: CASP1
153	CASP1	P29466	-|	SIRT1	Q96EB6	24744784	2014	Sirt1 downregulation by palmitate-induced MIR195 and Sirt1 cleavage by caspase-1	ECO:0000033	traceable author statement
154	CASP8	Q14790	-|	RIPK3	Q9Y572	22365665	2012	Caspase-8 inhibits RIP3 signaling	ECO:0000033	traceable author statement
155	CASP8&IL1B	O89110; P10749	->	IL1B_secretion	GO:0050702	22365665	2012	recombinant caspase-8 cleaved purified precursor IL-1β into the same mature 17 kDa fragment	ECO:0000006	experimental evidence	10090	mouse
156	CASP8&IL1B	Q14790; P10749	->	IL1B_secretion	GO:0050702	22365665	2012	Graphical Abstract	ECO:0000034	non-traceable author statement
157	CD36&^APOE	Q08857; P08226	->	NLRP3	Q8R4B8	23812099	2013	Macrophages isolated from those Apoe−/− mice had a greater abundance of Il1a, Il1b and NLRP3 mRNA than did macrophages from normolipidemic wild-type mice. the abundance of Il1a, Il1b and NLRP3 mRNA in macrophages from Cd36−/−Apoe−/− mice fed a Western diet was similar to that of macrophages from wild-type mice fed regular chow.	ECO:0000006	experimental evidence	10090	mouse	APOE KO	peritoneal macrophage	CL:0000581	S	peritoneal macrophages from atherosclerosis-susceptible mice deficient in apolipoprotein E (Apoe−/− mice) and Cd36−/−Apoe−/− mice fed an atherogenic, high-fat, high-cholesterol Western diet for 12 weeks.
158	CD36&^APOE	Q08857; P08226	->	IL1B	P10749	23812099	2013	Macrophages isolated from those Apoe−/− mice had a greater abundance of Il1a, Il1b and NLRP3 mRNA than did macrophages from normolipidemic wild-type mice. the abundance of Il1a, Il1b and NLRP3 mRNA in macrophages from Cd36−/−Apoe−/− mice fed a Western diet was similar to that of macrophages from wild-type mice fed regular chow.	ECO:0000006	experimental evidence	10090	mouse	APOE KO	peritoneal macrophage	CL:0000581	S	peritoneal macrophages from atherosclerosis-susceptible mice deficient in apolipoprotein E (Apoe−/− mice) and Cd36−/−Apoe−/− mice fed an atherogenic, high-fat, high-cholesterol Western diet for 12 weeks.
159	CD36&^APOE	Q08857; P08226	->	IL1A	P01582	23812099	2013	Macrophages isolated from those Apoe−/− mice had a greater abundance of Il1a, Il1b and NLRP3 mRNA than did macrophages from normolipidemic wild-type mice. the abundance of Il1a, Il1b and NLRP3 mRNA in macrophages from Cd36−/−Apoe−/− mice fed a Western diet was similar to that of macrophages from wild-type mice fed regular chow.	ECO:0000006	experimental evidence	10090	mouse	APOE KO	peritoneal macrophage	CL:0000581	S	peritoneal macrophages from atherosclerosis-susceptible mice deficient in apolipoprotein E (Apoe−/− mice) and Cd36−/−Apoe−/− mice fed an atherogenic, high-fat, high-cholesterol Western diet for 12 weeks.
160	CD36&^APOE	Q08857; P08226	->	IL1B	P10749	23812099	2013	, Cd36−/−Apoe−/−, Tlr4−/−Apoe−/− and Tlr6−/−Apoe−/− mice had significantly less aortic plaque formation than did Apoe−/− control mice (Fig. 4a and Supplementary Fig. 4). The doubly deficient mice also had lower serum concentrations IL-1β, IL-1α and IL-18 (Fig. 4b), as well as a lower abundance of Il1a, Il1b and NLRP3 mRNA in the aorta	ECO:0000006	experimental evidence	10090	mouse	APOE KO	serum	UBERON:0001977	S	we generated Apoe−/− mice deficient in CD36, TLR4 or TLR6 and fed them a Western diet for 12 weeks.
161	CD36&^APOE	Q08857; P08226	->	IL1A	P01582	23812099	2013	, Cd36−/−Apoe−/−, Tlr4−/−Apoe−/− and Tlr6−/−Apoe−/− mice had significantly less aortic plaque formation than did Apoe−/− control mice (Fig. 4a and Supplementary Fig. 4). The doubly deficient mice also had lower serum concentrations IL-1β, IL-1α and IL-18 (Fig. 4b), as well as a lower abundance of Il1a, Il1b and NLRP3 mRNA in the aorta	ECO:0000006	experimental evidence	10090	mouse	APOE KO	serum	UBERON:0001977	S	we generated Apoe−/− mice deficient in CD36, TLR4 or TLR6 and fed them a Western diet for 12 weeks.
162	CD36&^APOE	Q08857; P08226	->	IL18	P70380	23812099	2013	, Cd36−/−Apoe−/−, Tlr4−/−Apoe−/− and Tlr6−/−Apoe−/− mice had significantly less aortic plaque formation than did Apoe−/− control mice (Fig. 4a and Supplementary Fig. 4). The doubly deficient mice also had lower serum concentrations IL-1β, IL-1α and IL-18 (Fig. 4b), as well as a lower abundance of Il1a, Il1b and NLRP3 mRNA in the aorta	ECO:0000006	experimental evidence	10090	mouse	APOE KO	serum	UBERON:0001977	S	we generated Apoe−/− mice deficient in CD36, TLR4 or TLR6 and fed them a Western diet for 12 weeks.
163	CD36&^APOE	Q08857; P08226	->	IL1B	P10749	23812099	2013	, Cd36−/−Apoe−/−, Tlr4−/−Apoe−/− and Tlr6−/−Apoe−/− mice had significantly less aortic plaque formation than did Apoe−/− control mice (Fig. 4a and Supplementary Fig. 4). The doubly deficient mice also had lower serum concentrations IL-1β, IL-1α and IL-18 (Fig. 4b), as well as a lower abundance of Il1a, Il1b and NLRP3 mRNA in the aorta	ECO:0000006	experimental evidence	10090	mouse	APOE KO	aorta	UBERON:0000947	S	we generated Apoe−/− mice deficient in CD36, TLR4 or TLR6 and fed them a Western diet for 12 weeks.
164	CD36&^APOE	Q08857; P08226	->	IL1A	P01582	23812099	2013	, Cd36−/−Apoe−/−, Tlr4−/−Apoe−/− and Tlr6−/−Apoe−/− mice had significantly less aortic plaque formation than did Apoe−/− control mice (Fig. 4a and Supplementary Fig. 4). The doubly deficient mice also had lower serum concentrations IL-1β, IL-1α and IL-18 (Fig. 4b), as well as a lower abundance of Il1a, Il1b and NLRP3 mRNA in the aorta	ECO:0000006	experimental evidence	10090	mouse	APOE KO	aorta	UBERON:0000947	S	we generated Apoe−/− mice deficient in CD36, TLR4 or TLR6 and fed them a Western diet for 12 weeks.
165	CD36&^APOE	Q08857; P08226	->	NLRP3	Q8R4B8	23812099	2013	, Cd36−/−Apoe−/−, Tlr4−/−Apoe−/− and Tlr6−/−Apoe−/− mice had significantly less aortic plaque formation than did Apoe−/− control mice (Fig. 4a and Supplementary Fig. 4). The doubly deficient mice also had lower serum concentrations IL-1β, IL-1α and IL-18 (Fig. 4b), as well as a lower abundance of Il1a, Il1b and NLRP3 mRNA in the aorta	ECO:0000006	experimental evidence	10090	mouse	APOE KO	aorta	UBERON:0000947	S	we generated Apoe−/− mice deficient in CD36, TLR4 or TLR6 and fed them a Western diet for 12 weeks.
166	CD36&^APOE&IL18	Q08857; P08226; P70380	->	IL18_secretion	GO:0072616	23812099	2013	FIG4B	ECO:0000006	experimental evidence	10090	mouse	APOE KO	serum	UBERON:0001977	S	APOE KO
167	CD36&^APOE&ATP&IL1B	Q08857; P08226; CHEBI:15422; P10749	->	IL1B_secretion	GO:0050702	23812099	2013	for macrophages obtained from Apoe−/− mice fed a Western diet, treatment ex vivo with the NLRP3 activator ATP (signal 2) induced secretion of IL-1β, whereas we detected no enhanced secretion of IL-1β by macrophages from Cd36−/−Apoe−/− mice treated similarly	ECO:0000006	experimental evidence	10090	mouse	APOE KO	peritoneal macrophage	CL:0000581	S	peritoneal macrophages from atherosclerosis-susceptible mice deficient in apolipoprotein E (Apoe−/− mice) and Cd36−/−Apoe−/− mice fed an atherogenic, high-fat, high-cholesterol Western diet for 12 weeks.
168	CD36&^APOE&ATP	Q08857; P08226; CHEBI:15422	->	IL1A	P01582	23812099	2013	secretion of IL-1α, a function dependent on the inflammasome, was similarly enhanced in macrophages obtained from Apoe−/− mice fed a Western diet and treated with ATP, but not in their Cd36−/−Apoe−/− counterparts	ECO:0000006	experimental evidence	10090	mouse	APOE KO	peritoneal macrophage	CL:0000581	S	peritoneal macrophages from atherosclerosis-susceptible mice deficient in apolipoprotein E (Apoe−/− mice) and Cd36−/−Apoe−/− mice fed an atherogenic, high-fat, high-cholesterol Western diet for 12 weeks.
169	CD36/TLR4/TLR6	Q08857; Q9QUK6; Q9EPW9	->	NFKB_complex	GO:0071159	23812099	2013	Triggering of CD36-TLR4-TLR6 by oxLDL induces activation of the transcription factor NF-κB and reactive oxygen species31,	ECO:0000033	traceable author statement
170	CD36/TLR4/TLR6	Q08857; Q9QUK6; Q9EPW9	->	ROS	CHEBI:26523	23812099	2013	Triggering of CD36-TLR4-TLR6 by oxLDL induces activation of the transcription factor NF-κB and reactive oxygen species31,	ECO:0000033	traceable author statement
171	CDKN1B	P46414	-|	cell_division	GO:0051301	23294923	2012	the increased expression of p27 seen in response to apoE can be explained by the induction of Cox2, synthesis of PGI2 and activation of PGI2/IP signaling.	ECO:0000033	traceable author statement							To delete?
172	CH25H	Q9Z0F5	->	25-hydroxycholesterol	CHEBI:42977	22473958	2012	The enzyme Ch25h (cholesterol 25-hydroxylase)... catalyzes the formation of this oxysterol…	ECO:0000033	traceable author statement
173	cholesterol_crystal	CHEBI:16113?	->	NQO1	Q64669	21484785	2011	stimulation with cholesterol crystals significantly increased the expression of Nrf2-dependent genes Nqo1, Hmox1, as well as Prdx1, albeit with different efficiency (Fig. 5).	ECO:0000006	experimental evidence	10090	mouse	wild-type or ApoE-/-?	bone marrow macrophage	CL:0002476	S	At the mRNA level. May be NRF2/NFE2L2 (Q60795) dependent.
174	cholesterol_crystal	CHEBI:16113?	->	HMOX1	P14901	21484785	2011	stimulation with cholesterol crystals significantly increased the expression of Nrf2-dependent genes Nqo1, Hmox1, as well as Prdx1, albeit with different efficiency (Fig. 5).	ECO:0000006	experimental evidence	10090	mouse	wild-type or ApoE-/-?	bone marrow macrophage	CL:0002476	S	At the mRNA level. May be NRF2/NFE2L2 (Q60795) dependent.
175	cholesterol_crystal	CHEBI:16113?	->	PRDX1	P35700	21484785	2011	stimulation with cholesterol crystals significantly increased the expression of Nrf2-dependent genes Nqo1, Hmox1, as well as Prdx1, albeit with different efficiency (Fig. 5).	ECO:0000006	experimental evidence	10090	mouse	wild-type or ApoE-/-?	bone marrow macrophage	CL:0002476	S	At the mRNA level. May be NRF2/NFE2L2 (Q60795) dependent.
176	cholesterol_crystal	CHEBI:16113?	->	C3bc	P01024	24554772	2014	CC were added to serum … and the complement activation products were measured. This led to a strong, time-dependent, and significant increase in ... C3bc (Fig. 1B).	ECO:0000006	experimental evidence	9606	human		serum	UBERON:0001977	S	C3bc: physiopathological C-terminal fragment of C3 (P01024) beta chain (just update in SP)
177	cholesterol_crystal	CHEBI:16113?	->	C3-convertase_complex		24554772	2014	The alternative pathway convertase C3b-Bb-properdin complex was also markedly and significantly increased by CC at all time points (Fig. 1C).	ECO:0000006	experimental evidence	9606	human		serum	UBERON:0001977	S	The alternative pathway C3-convertase consists of the activated B (P00751) and C3b factors (P01024), forming an unstable compound that can become stable after binding properdin (P27918), a serum protein.
178	cholesterol_crystal	CHEBI:16113?	->	MPO	P05164	24554772	2014	The granulocytes responded to CC with ... a vigorous secretion of myeloperoxidase (Fig.3G).	ECO:0000006	experimental evidence	9606	human		granulocyte	CL:0000094	S
179	cholesterol_crystal	CHEBI:16113?	->	NLRP3/PYCARD/CASP1	Q96P20; Q9ULZ3; P29466	23994495	2014	NLRP3's inappropriate activation by host DAMPs, such as cholesterol crystals, saturated fatty acids, islet amyloid polypeptide and amyloid-β… p. 1433	ECO:0000033	traceable author statement	Unknown						REVIEW
180	cholesterol_crystal&^NFE2L2	CHEBI:16113?; Q60795	->	IL12_complex	GO:0043514	21484785	2011	Nrf2-deficient DCs produced higher amounts of IL-12 (Fig. 4A)	ECO:0000006	experimental evidence	10090	mouse	wild-type or ApoE-/-?	dendritic cell	CL:0000451	S
181	cholesterol_crystal&C3-convertase_complex	CHEBI:16113?; -	->	CCL3	P10147	24554772	2014	the PBMC fractions were responsible for the CC-induced IL-1b, TNF, IL-6, Il-8, MCP-1, and MIP-1a (Fig.2). The cytokine responses induced with the CC in whole blood were complement dependent, as the C3 convertase inhibitor compstatin significantly reduced release of all cytokines measured (Fig. 2).	ECO:0000006	experimental evidence	9606	human		peripheral blood mononuclear cell	CL:2000001	S	Peut-être que l'induction passe en partie par TNF, qui est aussi induit par CC, mais l'effet me paraît peu clair (cf Fig.2)
182	cholesterol_crystal&C3-convertase_complex	CHEBI:16113?; -	->	CCL4	P13236	24554772	2014	the PBMC fractions were responsible for the CC-induced IL-1b, TNF, IL-6, Il-8, MCP-1, and MIP-1a (Fig.2). The cytokine responses induced with the CC in whole blood were complement dependent, as the C3 convertase inhibitor compstatin significantly reduced release of all cytokines measured (Fig. 2).	ECO:0000006	experimental evidence	9606	human		blood	UBERON:0000178	S	Cell type not defined
183	cholesterol_crystal&C3-convertase_complex	CHEBI:16113?; -	->	IL1RN	P18510	24554772	2014	the PBMC fractions were responsible for the CC-induced IL-1b, TNF, IL-6, Il-8, MCP-1, and MIP-1a (Fig.2). The cytokine responses induced with the CC in whole blood were complement dependent, as the C3 convertase inhibitor compstatin significantly reduced release of all cytokines measured (Fig. 2).	ECO:0000006	experimental evidence	9606	human		blood	UBERON:0000178	S	Cell type not defined
184	cholesterol_crystal&C3-convertase_complex&C5	CHEBI:16113?; -; P01031	->	IL1B	P01584	24554772	2014	the PBMC fractions were responsible for the CC-induced IL-1b, TNF, IL-6, Il-8, MCP-1, and MIP-1a (Fig.2). The cytokine responses induced with the CC in whole blood were complement dependent, as the C3 convertase inhibitor compstatin significantly reduced release of all cytokines measured (Fig. 2 and Fig.4D, in the absence of C5).	ECO:0000006	experimental evidence	9606	human		peripheral blood mononuclear cell	CL:2000001	S	Actually experiments in the absence of C5 have been performed in whole blood…
185	cholesterol_crystal&C3-convertase_complex&C5	CHEBI:16113?; -; P01031	->	TNF	P01375	24554772	2014	the PBMC fractions were responsible for the CC-induced IL-1b, TNF, IL-6, Il-8, MCP-1, and MIP-1a (Fig.2). The cytokine responses induced with the CC in whole blood were complement dependent, as the C3 convertase inhibitor compstatin significantly reduced release of all cytokines measured (Fig. 2 and Fig.4E, in the absence of C5).	ECO:0000006	experimental evidence	9606	human		peripheral blood mononuclear cell	CL:2000001	S	Actually experiments in the absence of C5 have been performed in whole blood…
186	cholesterol_crystal&C3-convertase_complex&C5	CHEBI:16113?; -; P01031	->	IL6	P05231	24554772	2014	the PBMC fractions were responsible for the CC-induced IL-1b, TNF, IL-6, Il-8, MCP-1, and MIP-1a (Fig.2). The cytokine responses induced with the CC in whole blood were complement dependent, as the C3 convertase inhibitor compstatin significantly reduced release of all cytokines measured (Fig. 2 and Fig.4F, in the absence of C5).	ECO:0000006	experimental evidence	9606	human		peripheral blood mononuclear cell	CL:2000001	S	Actually experiments in the absence of C5 have been performed in whole blood…
187	cholesterol_crystal&C3-convertase_complex&C5	CHEBI:16113?; -; P01031	->	CXCL8	P10145	24554772	2014	the PBMC fractions were responsible for the CC-induced IL-1b, TNF, IL-6, Il-8, MCP-1, and MIP-1a (Fig.2). The cytokine responses induced with the CC in whole blood were complement dependent, as the C3 convertase inhibitor compstatin significantly reduced release of all cytokines measured (Fig. 2 and Fig.4A, in the absence of C5).	ECO:0000006	experimental evidence	9606	human		peripheral blood mononuclear cell	CL:2000001	S	Actually experiments in the absence of C5 have been performed in whole blood…
188	cholesterol_crystal&C3-convertase_complex&TNF	CHEBI:16113?; -;P01375	->	CCL2	P13500	24554772	2014	the PBMC fractions were responsible for the CC-induced IL-1b, TNF, IL-6, Il-8, MCP-1, and MIP-1a (Fig.2). The cytokine responses induced with the CC in whole blood were complement dependent, as the C3 convertase inhibitor compstatin significantly reduced release of all cytokines measured (Fig. 2).	ECO:0000006	experimental evidence	9606	human		peripheral blood mononuclear cell	CL:2000001	S	Peut-être que l'induction passe en partie par TNF, qui est aussi induit par CC, mais l'effet me paraît peu clair (cf Fig.2)
189	cholesterol_crystal&C5	CHEBI:16113?; P01031	->	ITGAM	P11215	24554772	2014	CC did not result in granulocyte or monocyte CR3 expression in the C5-deficient person, whereas addition of C5 completely restored the CR3 expression to levels seen in healthy individuals (Fig. 4B, 4C).	ECO:0000006	experimental evidence	9606	human		peripheral blood mononuclear cell	CL:2000001	S
190	cholesterol_crystal&C5	CHEBI:16113?; P01031	->	ITGAM	P11215	24554772	2014	CC did not result in granulocyte or monocyte CR3 expression in the C5-deficient person, whereas addition of C5 completely restored the CR3 expression to levels seen in healthy individuals (Fig. 4B, 4C).	ECO:0000006	experimental evidence	9606	human		granulocyte	CL:0000094	S
191	cholesterol_crystal&C5	CHEBI:16113?; P01031	->	ROS	CHEBI:26523	24554772	2014	Addition of CC ...resulted in a dose-dependent relationship between ...CC and ROS production in both granulocytes and monocytes (Fig. 7A, 7B). .. granulocytes and monocytes from the C5-deficient person had attenuated CC-induced ROS responses that were restored to control levels by C5 reconstitution (Fig. 7E, 7F).	ECO:0000006	experimental evidence	9606	human		peripheral blood mononuclear cell	CL:2000001	S
192	cholesterol_crystal&C5	CHEBI:16113?; P01031	->	ROS	CHEBI:26523	24554772	2014	Addition of CC ...resulted in a dose-dependent relationship between ...CC and ROS production in both granulocytes and monocytes (Fig. 7A, 7B). .. granulocytes and monocytes from the C5-deficient person had attenuated CC-induced ROS responses that were restored to control levels by C5 reconstitution (Fig. 7E, 7F).	ECO:0000006	experimental evidence	9606	human		granulocyte	CL:0000094	S
193	cholesterol_crystal&C5	CHEBI:16113?; P01031	->	CASP1	P29452	24554772	2014	Addition of CC ...resulted in a dose-dependent relationship between ...CC and ROS production in both granulocytes and monocytes (Fig. 7A, 7B). .. granulocytes and monocytes from the C5-deficient person had attenuated CC-induced ROS responses that were restored to control levels by C5 reconstitution (Fig. 7E, 7F).	ECO:0000006	experimental evidence	9606	human		peripheral blood mononuclear cell	CL:2000001	S	Much higher induction levels of active CASP1 in monocytes compared to granulocytes
194	cholesterol_crystal&C5	CHEBI:16113?; P01031	->	CASP1	P29452	24554772	2014	Addition of CC ...resulted in a dose-dependent relationship between ...CC and ROS production in both granulocytes and monocytes (Fig. 7A, 7B). .. granulocytes and monocytes from the C5-deficient person had attenuated CC-induced ROS responses that were restored to control levels by C5 reconstitution (Fig. 7E, 7F).	ECO:0000006	experimental evidence	9606	human		granulocyte	CL:0000094	S	Much lower induction levels of active CASP1 in granulocytes compared to monocytes
195	cholesterol_crystal&complement_component_C1_complex&C5	CHEBI:16113?; GO:0005602; P01031	->	Terminal_complement_complex	GO:0005579	24554772	2014	CC were added to serum ... and the complement activation products were measured. This led to a strong, time-dependent, and significant increase in ... TCC (Fig. 1A and Fig. 1G, in the absence of C1q and Fig.4A, in the absence of C5)	ECO:0000006	experimental evidence	9606	human		serum	UBERON:0001977	S	Actually experiments in the absence of C5 have been performed in whole blood…
196	cholesterol_crystal&NFE2L2	CHEBI:16113?; Q60795	->	IL1A	P01582	21484785	2011	While exposure to cholesterol crystals triggered potent IL-1a and IL-1b production in Nrf2+/+ DCs, this response was almost completely abrogated in the absence of Nrf2 (Fig. 4A).	ECO:0000006	experimental evidence	10090	mouse	wild-type or ApoE-/-?	dendritic cell	CL:0000451	S	at the protein level
197	cholesterol_crystal&NFE2L2	CHEBI:16113?; Q60795	->	IL1B	P10749	21484785	2011	While exposure to cholesterol crystals triggered potent IL-1a and IL-1b production in Nrf2+/+ DCs, this response was almost completely abrogated in the absence of Nrf2 (Fig. 4A).	ECO:0000006	experimental evidence	10090	mouse	wild-type or ApoE-/-?	dendritic cell	CL:0000451	S	at the protein level
198	CL097	CHEBI:38776	->	FAS	P25446	23144495	2012	TLR4 or TLR7 priming for 24 h led to increased staining of membrane Fas (Fig.1B)	ECO:0000006	experimental evidence	10090	mouse		bone marrow macrophage	CL:0002476	S	TLR7/8 signaling was obtained by treatment with CLO97. FAS expression at the protein level.
199	CL097&FASLG&IL1B	CHEBI:38776; P41047; P10749	->	IL1B_secretion	GO:0050702	23144495	2012	Fig. 1C	ECO:0000006	experimental evidence	10090	mouse		bone marrow macrophage	CL:0002476	S
200	CpG_ODN&^BIRC2&^BIRC3&^XIAP&IL1B	-; Q62210; O08863; Q60989; P10749	->	IL1B_secretion	GO:0050702	22365665	2012	Fig. 1F	ECO:0000006	experimental evidence	10090	mouse		macrophage	CL:0000235	S	CpG: TLR9 ligand
201	CpG_ODN&^BIRC2&^BIRC3&^XIAP&proCASP1	-; Q62210; O08863; Q60989; P29452	->	CASP1	P29452	22365665	2012	Fig. S1D	ECO:0000006	experimental evidence	10090	mouse		macrophage	CL:0000235	S	CpG: TLR9 ligand
202	CpG_ODN&RIPK3&^BIRC2&^BIRC3&^XIAP&IL1B	-; Q9QZL0; Q62210; O08863; Q60989; P10749	->	IL1B_secretion	GO:0050702	22365665	2012	The deletion of RIP3 decreased Smac mimetic-induced activation and secretion of caspase-1 and IL-1 in BMDCs and BMDMs after LPS-TLR4 (Figures 3A, 3D, S3B, and S3D), Pam3Cys-TLR2, or CpG-TLR9 priming (Figure 3E)	ECO:0000006	experimental evidence	10090	mouse		dendritic cell	CL:0000451	S	RIPK3 KO. Decreases but not completely abolsihes wt effect Compound A: IAP-antagonist ‘‘Smac mimetic’’ compound. BIRC2 cIAP1 and BIRC3: Ciap2.
203	CpG_ODN&RIPK3&^BIRC2&^BIRC3&^XIAP&proCASP1	-; Q9QZL0; Q62210; O08863; Q60989; P29452	->	CASP1	P29452	22365665	2012	The deletion of RIP3 decreased Smac mimetic-induced activation and secretion of caspase-1 and IL-1 in BMDCs and BMDMs after LPS-TLR4 (Figures 3A, 3D, S3B, and S3D), Pam3Cys-TLR2, or CpG-TLR9 priming (Figure 3E)	ECO:0000006	experimental evidence	10090	mouse		dendritic cell	CL:0000451	S	RIPK3 KO. Decreases but not completely abolsihes wt effect Compound A: IAP-antagonist ‘‘Smac mimetic’’ compound. BIRC2 cIAP1 and BIRC3: Ciap2.
204	CTSB	P07858	->	NLRP3	Q96P20	21543720	2011	During this phagocytosis, lysosome acidification is altered and lysosomal enzymes, such as cathepsins B and L, are released, causing inflammasome activation (59). Cf figure 1	ECO:0000033	traceable author statement	Unknown						It is almost sure that one need lysosomal rupture for NLRP3 activation, but is it the presence of crystals (fibers or particles) in the cytosol, or the release of cathepsins? Nothing is definitely proven.
205	CTSB	P10605	->	NLRP3	Q8R4B8	20428172	2010	Inhibition of ... cathepsin activity blocked the ability of cholesterol crystals to induce IL-1b secretion (Supplementary Fig. 6f). Similarly, analysis of cells from mice deficient in single cathepsins (B or L) also showed that cholesterol crystals led to a diminished release of IL-1b in comparison with wild-type cells. (Fig.3d)	ECO:0000006	experimental evidence	10090	mouse	C57BL/6	macrophage	CL:0000235	S
206	CTSB	P10605	->	NLRP3	Q8R4B8	20668705	2010	leakage of the lysosomal cysteine protease cathepsin B into the cytoplasm has been associated with activation of the NLRP3 inflammasome [24] + cathepsin B inhibitor CA-074Me significantly reduced the IL-1b response (Fig. 4) + silencing of NLRP3 gene completely abolished cholesterol crystal induced IL-1b secretion.	ECO:0000006	experimental evidence	9606	human		macrophage	CL:0000235	S
207	CTSB	P07858	->	NLRP3	Q96P20	21543720	2011	During this phagocytosis, lysosome acidification is altered and lysosomal enzymes, such as cathepsins B and L, are released, causing inflammasome activation (59). Cf figure 1	ECO:0000033	traceable author statement
208	CTSL	P06797	->	NLRP3	Q8R4B8	20428172	2010	Inhibition of ... cathepsin activity blocked the ability of cholesterol crystals to induce IL-1b secretion (Supplementary Fig. 6f). Similarly, analysis of cells from mice deficient in single cathepsins (B or L) also showed that cholesterol crystals led to a diminished release of IL-1b in comparison with wild-type cells. (Fig.3d) (p. 1358: cholesterol crystals induced caspase-1 cleavage and IL-1b …	ECO:0000006	experimental evidence	10090	mouse	C57BL/6	macrophage	CL:0000235	S
209	dsDNA	CHEBI:75979	->	AIM2/PYCARD/CASP1	Q91VJ1; Q9EPB4; P29452	19570822	2009	pyroptosome formation in response to the AIM2 inflammasome activator, transfected dsDNA (poly(dA-dT)), did not require LPS priming	ECO:0000006	experimental evidence	10090	mouse		macrophage	CL:0000235	A	Inflammasome: formation of PYCARD speck-like structures.
210	F3	P20352	->	blood_coagulation,_extrinsic_pathway	GO:0007598	21670495	2011	In the current view of thrombus formation, exposure of tissue factor (TF) in the injured vessel wall is a crucial event that initiates thrombosis in high-flow vessels, such as the carotid artery (1, 2).	ECO:0000033	traceable author statement
211	F3	P20352	->	Activated_factor_Xa_heavy_chain	PRO_0000027791	21670495	2011	ATP activation of P2X7 receptor induces macrophage TF activation coupled to TF+ MP release (Fig. 1A). TF activity, measured by FXa generation assays on macrophage cell surfaces or released MPs after stimulation with ATP (5 mM)	ECO:0000006	experimental evidence	10090	mouse		macrophage	CL:0000235	S	Choose between lines 425 and 426 (i.e between showing activated F210 form or simply F10) and then between these and 427/428 that shows F10 activation by F3 (kind of decomposition of the process. The active form of factor 10 is increased and this assay is used as a measure of tissue factor activity.
212	F3	P20352	->	blood_microparticle_formation	GO:0072564	21670495	2011	ATP activation of P2X7 receptor induces macrophage TF activation coupled to TF+ MP release (Fig. 1A). TF activity, measured by FXa generation assays on macrophage cell surfaces or released MPs after stimulation with ATP (5 mM)	ECO:0000006	experimental evidence	10090	mouse		macrophage	CL:0000235	S	Could be kept instead of lines 433, 434 and 435
213	FAS	P25446	->	NFKB_complex	GO:0071159	23144495	2012	mFasL incubation of BMDMs led to a marked increase in pro–IL-1b production (Fig. 2B). This effect is consistent with the ability of Fas to activate NF-kB (24), which leads to further priming of cells.	ECO:0000033	traceable author statement
214	FASLG	P41047	->	FAS	P25446	23144495	2012	mFasL incubation of BMDMs led to a marked increase in pro–IL-1b production (Fig. 2B). This effect is consistent with the ability of Fas to activate NF-kB (24), which leads to further priming of cells.	ECO:0000033	traceable author statement
215	FASN	A5YV76	->	lipogenesis	GO:0008610	23825667	2013	cf Swiss-Prot CC function	ECO:0000033	traceable author statement
216	glucose	CHEBI:17234	-|	AMPK	GO:0031588	23825667	2013	The phosphorylation of AMPK at Thr-172, which is required for AMPK activation [19], was dramatically declined by 40% in diabetic pig aorta, without affecting expression of endogenous AMPKa, compared to normal pig aorta (Fig. 4A–C). suppression of AMPK activity was confirmed by a 70% reduction in phosphorylation of ACC at Ser-79, a well-known substrate of AMPK (Fig. 4B and C). These results are co…	ECO:0000006, ECO:0000033	experimental evidence, traceable author statement	9823	pig		aorta	UBERON:0000947	I
217	glucose	CHEBI:17234	->	SREBF1	O97676	23825667	2013	the activated mature form of SREBP-1 was increased 2-fold in the aorta of atherosclerotic pigs as compared to that of normal pigs, whereas the membrane-bound SREBP-1 precursor was only slightly increased (Fig. 3B), suggesting enhanced cleavage processing of SREBP-1 in the atherosclerotic pig aorta. ANN:The involvement of glucose in the process is linked to Fig.9.	ECO:0000006, ECO:0000033	experimental evidence, traceable author statement	9823	pig		aorta	UBERON:0000947	U	Observed in endothelial cells and macrophages (SREBP-1 was obviously seen on the endothelium of intimal lesions (Fig. 8B, C, and E and Fig. S1A) + A robust increase in double positive staining for SREBP-1 and MAC-2 was also evident in macrophage-dense areas of intimal lesions and the subendothelial space (Fig. 8B, D, and E and Fig. S1A))
218	glucose	CHEBI:17234	->	SREBF2	Q4U0Y2	23825667	2013	the cleaved form of SREBP-2 was increased 3.7-fold and correspondingly accompanied by a moderate increase in SREBP-2 precursor (Fig. 3F and G)ANN:The involvement of glucose in the process is linked to Fig.9.	ECO:0000006, ECO:0000033	experimental evidence, traceable author statement	9823	pig		aorta	UBERON:0000947	U
219	glucose	CHEBI:17234	-|	SIRT1	A7LKB1	23825667	2013	As shown in Fig. 5A and B, expression of SIRT1 was decreased by approximately 70% in the diabetic pig aorta, similar to the reduction of SIRT1 activity in diabetic mouse aorta [30].	ECO:0000006, ECO:0000033	experimental evidence, traceable author statement	9823	pig		aorta	UBERON:0000947	U	at the protein level
220	glucose	CHEBI:17234	-|	AMPK	GO:0031588	21459323	2011	AMPK inhibition caused by high glucose or high glucose plus insulin is reversed by polyphenolic AMPK activators, resveratrol and S17834.	ECO:0000006	experimental evidence	9606	human	HepG2	hepatocyte	CL:0000182	S	AMPK activity measured by autophosphorylation at Thr-172 (most probably PRKAA2 subunit)
221	glucose	CHEBI:17234	->	SREBF1	P36956	21459323	2011	As shown in Figures 5A and 5B and Figure S2E, mRNA levels for SREBP-1c and FAS were increased by over 5-fold... in HepG2 cells in response... to high glucose plus insulin or high glucose alone	ECO:0000006	experimental evidence	9606	human	HepG2	hepatocyte	CL:0000182	S	AMPK activity measured by autophosphorylation at Thr-172 (most probably PRKAA2 subunit)
222	glucose	CHEBI:17234	->	FASN	P49327	21459323	2011	As shown in Figures 5A and 5B and Figure S2E, mRNA levels for SREBP-1c and FAS were increased by over 5-fold... in HepG2 cells in response... to high glucose plus insulin or high glucose alone	ECO:0000006	experimental evidence	9606	human	HepG2	hepatocyte	CL:0000182	S	Similar results were obtained with diabetic mouse primary hepatocytes
223	glucose&^polyphenol	CHEBI:17234; CHEBI:26195	->	SREBF1	P36956	21459323	2011	Fig.S2C + S2E	ECO:0000006	experimental evidence	9606	human	HepG2	hepatocyte	CL:0000182	S	Similar results were obtained with diabetic mouse primary hepatocytes. Polyphenol=S17834
224	glucose&^polyphenol	CHEBI:17234	->	FASN	P49327	21459323	2011	Fig.S2C + S2E	ECO:0000006	experimental evidence	9606	human	HepG2	hepatocyte	CL:0000182	S	Similar results were obtained with diabetic mouse primary hepatocytes. Polyphenol=S17834
225	glucose&^resveratrol	CHEBI:17234; CHEBI:27881	->	SREBF1	P36956	21459323	2011	Fig.S2C + S2E	ECO:0000006	experimental evidence	9606	human	HepG2	hepatocyte	CL:0000182	S	Similar results were obtained with diabetic mouse primary hepatocytes
226	glucose&^resveratrol	CHEBI:17234; CHEBI:27881	->	FASN	P49327	21459323	2011	Fig.S2C + S2E	ECO:0000006	experimental evidence	9606	human	HepG2	hepatocyte	CL:0000182	S	Similar results were obtained with diabetic mouse primary hepatocytes
227	glucose&INS	CHEBI:17234; P01308	-|	AMPK	GO:0031588	21459323	2011	AMPK inhibition caused by high glucose or high glucose plus insulin is reversed by polyphenolic AMPK activators, resveratrol and S17834.	ECO:0000006	experimental evidence	9606	human	HepG2	hepatocyte	CL:0000182	S	AMPK activity measured by autophosphorylation at Thr-172 (most probably PRKAA2 subunit)
228	glucose&INS	CHEBI:17234; P01308	->	SREBF1	P36956	21459323	2011	As shown in Figures 5A and 5B and Figure S2E, mRNA levels for SREBP-1c and FAS were increased by over 5-fold... in HepG2 cells in response... to high glucose plus insulin or high glucose alone	ECO:0000006	experimental evidence	9606	human	HepG2	hepatocyte	CL:0000182	S	AMPK activity measured by autophosphorylation at Thr-172 (most probably PRKAA2 subunit)
229	glucose&INS	CHEBI:17234; P01308	->	FASN	P49327	21459323	2011	As shown in Figures 5A and 5B and Figure S2E, mRNA levels for SREBP-1c and FAS were increased by over 5-fold... in HepG2 cells in response... to high glucose plus insulin or high glucose alone	ECO:0000006	experimental evidence	9606	human	HepG2	hepatocyte	CL:0000182	S	Similar results were obtained with diabetic mouse primary hepatocytes
230	glucose&INS&^polyphenol	CHEBI:17234; P01308; CHEBI:26195	->	SREBF1	P36956	21459323	2011	Fig.S2C + S2E	ECO:0000006	experimental evidence	9606	human	HepG2	hepatocyte	CL:0000182	S	Similar results were obtained with diabetic mouse primary hepatocytes. Polyphenol=S17834
231	glucose&INS&^polyphenol	CHEBI:17234; P01308	->	FASN	P49327	21459323	2011	Fig.S2C + S2E	ECO:0000006	experimental evidence	9606	human	HepG2	hepatocyte	CL:0000182	S	Similar results were obtained with diabetic mouse primary hepatocytes. Polyphenol=S17834
232	glucose&INS&^resveratrol	CHEBI:17234; P01308; CHEBI:27881	->	SREBF1	P36956	21459323	2011	Fig.S2C + S2E	ECO:0000006	experimental evidence	9606	human	HepG2	hepatocyte	CL:0000182	S	Similar results were obtained with diabetic mouse primary hepatocytes
233	glucose&INS&polyphenol	CHEBI:17234; P01308; CHEBI:26195	->	AMPK	GO:0031588	21459323	2011	AMPK inhibition caused by high glucose or high glucose plus insulin is reversed by polyphenolic AMPK activators, resveratrol and S17834. + p.380: AMPK stimulation by polyphenols also occurred in mouse hepatocytes exposed to high glucose plus insulin.	ECO:0000006	experimental evidence	9606	human	HepG2	hepatocyte	CL:0000182	S	AMPK activity measured by autophosphorylation at Thr-172 (most probably PRKAA2 subunit)
234	glucose&INS&polyphenol&^AMPK	CHEBI:17234; P01308; CHEBI:26195; GO:0031588	->	SREBF1	P36956	21459323	2011	the inhibitory effect of polyphenols to repress SREBP-1c and FAS transcript was abolished by DN-AMPK. Fig.S2E	ECO:0000006	experimental evidence	9606	human	HepG2	hepatocyte	CL:0000182	S	Similar results were obtained with diabetic mouse primary hepatocytes. Polyphenol=S17834
235	glucose&INS&polyphenol&^AMPK	CHEBI:17234; P01308; CHEBI:26195; GO:0031588	->	FASN	P49327	21459323	2011	the inhibitory effect of polyphenols to repress SREBP-1c and FAS transcript was abolished by DN-AMPK. Fig.S2C+S2E	ECO:0000006	experimental evidence	9606	human	HepG2	hepatocyte	CL:0000182	S	Similar results were obtained with diabetic mouse primary hepatocytes. Polyphenol=S17834
236	glucose&INS&resveratrol	CHEBI:17234; P01308; CHEBI:27881	->	AMPK	GO:0031588	21459323	2011	AMPK inhibition caused by high glucose or high glucose plus insulin is reversed by polyphenolic AMPK activators, resveratrol and S17834. + p.380: AMPK stimulation by polyphenols also occurred in mouse hepatocytes exposed to high glucose plus insulin.	ECO:0000006	experimental evidence	9606	human	HepG2	hepatocyte	CL:0000182	S	AMPK activity measured by autophosphorylation at Thr-172 (most probably PRKAA2 subunit)
237	glucose&INS&resveratrol&^AMPK	CHEBI:17234; P01308; CHEBI:27881; GO:0031588	->	SREBF1	P36956	21459323	2011	Fig.S2E	ECO:0000006	experimental evidence	9606	human	HepG2	hepatocyte	CL:0000182	S	Similar results were obtained with diabetic mouse primary hepatocytes
238	glucose&INS&resveratrol&^AMPK	CHEBI:17234; P01308; CHEBI:27881; GO:0031588	->	FASN	P49327	21459323	2011	Fig.S2C + S2E	ECO:0000006	experimental evidence	9606	human	HepG2	hepatocyte	CL:0000182	S	Similar results were obtained with diabetic mouse primary hepatocytes
239	glucose&polyphenol	CHEBI:17234; CHEBI:26195	->	AMPK	GO:0031588	21459323	2011	AMPK inhibition caused by high glucose or high glucose plus insulin is reversed by polyphenolic AMPK activators, resveratrol and S17834. + p.380: AMPK stimulation by polyphenols also occurred in mouse hepatocytes exposed to high glucose plus insulin.	ECO:0000006	experimental evidence	9606	human	HepG2	hepatocyte	CL:0000182	S	AMPK activity measured by autophosphorylation at Thr-172 (most probably PRKAA2 subunit)
240	glucose&polyphenol&^AMPK	CHEBI:17234; CHEBI:26195; GO:0031588	->	SREBF1	P36956	21459323	2011	the inhibitory effect of polyphenols to repress SREBP-1c and FAS transcript was abolished by DN-AMPK. Fig.S2E	ECO:0000006	experimental evidence	9606	human	HepG2	hepatocyte	CL:0000182	S	Similar results were obtained with diabetic mouse primary hepatocytes. Polyphenol=S17834
241	glucose&polyphenol&^AMPK	CHEBI:17234; CHEBI:26195; GO:0031588	->	FASN	P49327	21459323	2011	the inhibitory effect of polyphenols to repress SREBP-1c and FAS transcript was abolished by DN-AMPK. Fig.S2C+S2E	ECO:0000006	experimental evidence	9606	human	HepG2	hepatocyte	CL:0000182	S	Similar results were obtained with diabetic mouse primary hepatocytes. Polyphenol=S17834
242	glucose&resveratrol	CHEBI:17234; CHEBI:27881	->	AMPK	GO:0031588	21459323	2011	AMPK inhibition caused by high glucose or high glucose plus insulin is reversed by polyphenolic AMPK activators, resveratrol and S17834. + p.380: AMPK stimulation by polyphenols also occurred in mouse hepatocytes exposed to high glucose plus insulin.	ECO:0000006	experimental evidence	9606	human	HepG2	hepatocyte	CL:0000182	S	AMPK activity measured by autophosphorylation at Thr-172 (most probably PRKAA2 subunit)
243	glucose&resveratrol&^AMPK	CHEBI:17234; CHEBI:27881; GO:0031588	->	SREBF1	P36956	21459323	2011	Fig.S2E	ECO:0000006	experimental evidence	9606	human	HepG2	hepatocyte	CL:0000182	S	Similar results were obtained with diabetic mouse primary hepatocytes
244	glucose&resveratrol&^AMPK	CHEBI:17234; CHEBI:27881; GO:0031588	->	FASN	P49327	21459323	2011	Fig.S2C + S2E	ECO:0000006	experimental evidence	9606	human	HepG2	hepatocyte	CL:0000182	S	Similar results were obtained with diabetic mouse primary hepatocytes
245	GPAM	Q9HCL2	->	lipogenesis	GO:0008610	23825667	2013	cf Swiss-Prot CC function	ECO:0000033	traceable author statement
246	HDL&^APOE	GO:0034364; P08226	->	MIR221	MI0000709	23294923	2012	Depletion of apoE from HDL eliminated its ability to regulate miR221/222 (Fig. 3B).	ECO:0000006	experimental evidence	10090	mouse		Vascular associated smooth muscle cell	CL:0000359	S
247	HDL&^APOE	GO:0034364; P08226	->	MIR222	MI0000710	23294923	2012	Depletion of apoE from HDL eliminated its ability to regulate miR221/222 (Fig. 3B).	ECO:0000006	experimental evidence	10090	mouse		Vascular associated smooth muscle cell	CL:0000359	S
248	^PPARD&diabetes	Q99ND3; MeSH:D003920	->	EDN1	P22388	22683600	2012	the mRNA ppET-1 (Fig. 6C) and p47phox (Fig. 6D) upregulation induced by high glucose was also suppressed by GW0742, and this protective effect was abolished by coincubation with GSK0660	ECO:0000006	experimental evidence	10116	rat		aorta	UBERON:0000947	S	GW0742: PPARD agonist. GSK0660:PPARD antagonist high_glucose
249	^PPARD&diabetes	Q99ND3; MeSH:D003920	->	NCF1	F1M707	22683600	2012	the mRNA ppET-1 (Fig. 6C) and p47phox (Fig. 6D) upregulation induced by high glucose was also suppressed by GW0742, and this protective effect was abolished by coincubation with GSK0660	ECO:0000006	experimental evidence	10116	rat		aorta	UBERON:0000947	S	GW0742: PPARD agonist. GSK0660:PPARD antagonist high_glucose
250	^PPARD&diabetes	Q99ND3; MeSH:D003920	-|	vasodilation_by_acetylcholine	GO:0003069	22683600	2012	Aortas incubated with a high concentration of glucose exhibited a significantly weaker relaxation to ACh than aortas incubated under low glucose conditions, Coincubation with the PPARβ/δ ligand GW0742 increased this relaxant response under high glucose conditions	ECO:0000006	experimental evidence	10116	rat		aorta	UBERON:0000947	S	GW0742: PPARD agonist. GSK0660:PPARD antagonist high_glucose
251	HMGCS1	Q01581	->	cholesterol	CHEBI:16113	23825667	2013	HMGCoA synthase (HMGCS), the rate-limiting enzyme in cholesterol biosynthesis…	ECO:0000033	traceable author statement
252	IAPP	P10997	->	NLRP3/PYCARD/CASP1	Q96P20; Q9ULZ3; P29466	23994495	2014	NLRP3's inappropriate activation by host DAMPs, such as cholesterol crystals, saturated fatty acids, islet amyloid polypeptide and amyloid-β… p. 1433	ECO:0000033	traceable author statement	Unknown						REVIEW. IAPP in its fibrillar form
253	IAPP	P10997	->	NLRP3/PYCARD/CASP1	Q96P20; Q9ULZ3; P29466	23812099	2013	Studies have identified activation of the NLRP3 inflammasome by another amyloidogenic peptide, IAPP, as a mechanism for the enhanced IL-1β in type 2 diabetes	ECO:0000033	traceable author statement				macrophage	CL:0000235
254	IAPP&LPS&CASP1&IL1B	P10997; CHEBI:16412; P29452; P10749	->	IL1B_secretion	GO:0050702	23812099	2013	Soluble IAPP induced the progressive release of IL-1β, from as early as 3 h, when incubated with LPS-primed wild-type macrophages but not when incubated with their NLRP3−/− or Casp1−/− counterparts	ECO:0000006	experimental evidence	10090	mouse		macrophage	CL:0000235	S	CASP1 KO SOLUBLE IAPP human
255	IAPP&LPS&CD36&IL1B	P10997; CHEBI:16412; Q08857; P10749	->	IL1B_secretion	GO:0050702	23812099	2013	Notably, the lysosomal damage induced by those amyloidogenic peptides, and subsequent IL-1β secretion, were abrogated in Cd36−/− macrophages	ECO:0000006	experimental evidence	10090	mouse		macrophage	CL:0000235	S	CD36 KO SOLUBLE IAPP human
256	IAPP&LPS&NLRP3&IL1B	P10997; CHEBI:16412; Q8R4B8; P10749	->	IL1B_secretion	GO:0050702	23812099	2013	Soluble IAPP induced the progressive release of IL-1β, from as early as 3 h, when incubated with LPS-primed wild-type macrophages but not when incubated with their NLRP3−/− or Casp1−/− counterparts	ECO:0000006	experimental evidence	10090	mouse		macrophage	CL:0000235	S	NLRP3 KO SOLUBLE IAPP human
257	iE-DAP&ATP&proCASP1	CHEBI:59271; CHEBI:15422; P29466	->	CASP1	P29452	19570822	2009	Fig.S3B	ECO:0000006	experimental evidence	9606	human	Healthy individual / Patient with LOF mutation in IRAK4 (Q293X)	peripheral blood mononuclear cell	CL:2000001	S	Activator: iE-DAP
258	IL1B_secretion	GO:0050702	->	neutrophil_chemotaxis	GO:0030593	20428172	2010	neutrophil influx into the peritoneum after deposition of cholesterol crystals was markedly decreased in mice lacking IL-1 or the IL-1 receptor, indicating that IL-1 production is indeed induced and essential for cholesterol-crystal-induced inflammation in vivo. p. 1360	ECO:0000006	experimental evidence	10090	mouse	C57BL/6	macrophage	CL:0000235	S
259	IL6	P05231	->	STAT3	P40763	21070867	2011	The binding of IL-6 to its membrane receptor leads to the phosphorylation of STAT3 proteins on a specific tyrosine residue (Tyr705) by Janus kinases (JAK), which undergo homo- or heterodimerization.	ECO:0000034	non-traceable author statement
260	INS	P01308	->	AKT1	P31749	17478729	2007	insulin-stimulated pAkt induction and NO production were inhibited in HMECs incubated with palmitate and scrambled control siRNA	ECO:0000006	experimental evidence	9606	human	HMECs	endothelial cell	CL:0000115	S	HMECs
261	INS	P01308	->	AKT1	P31750	17478729	2007	insulin-stimulated pAkt and peNOS activation were impaired in aortic tissue from WT mice fed the HF diet compared with LF-fed controls	ECO:0000006	experimental evidence	10090	mouse	C57Bl/6 with diet induced obesity.	aorta	UBERON:0000947	S
262	INS	P01308	->	IRS1	P35568	17478729	2007	insulin-stimulated IRS-1 tyrosine phosphorylation, pAkt induction, and NO production were also inhibited by palmitate in control HMECs transduced with GFP	ECO:0000006	experimental evidence	9606	human	HMECs	endothelial cell	CL:0000115	S	HMECs
263	INS	P01308	->	NO	CHEBI:16480	17478729	2007	insulin-stimulated pAkt induction and NO production were inhibited in HMECs incubated with palmitate and scrambled control siRNA	ECO:0000006	experimental evidence	9606	human	HMECs	endothelial cell	CL:0000115	S	HMECs
264	INS	P01308	->	NOS3	P70313	17478729	2007	insulin-stimulated pAkt and peNOS activation were impaired in aortic tissue from WT mice fed the HF diet compared with LF-fed controls	ECO:0000006	experimental evidence	10090	mouse	C57Bl/6 with diet induced obesity.	aorta	UBERON:0000947	S	NOS3: Enos
273	IRAK1	P51617	->	IKBKB	O88351	17478729	2007	IRAK-1 functions as an adapter protein within the TLR signaling complex. After receptor activation MyD88 binds to IRAK-1, which in turn activates IKKβ, and subsequently NF-κB, a step known to be essential for cellular inflammation induced by LPS.	ECO:0000034	non-traceable author statement
275	LOX	P28301	-|	extracellular_matrix_elasticity	-	23103162	2012	Summary of PubMed:23103162 (see Graphical Abstract)	ECO:0000033	traceable author statement							To delete?
276	LPS	CHEBI:16412	->	TNF	P01375	20668705	2010	Fig.2E	ECO:0000006	experimental evidence	9606	human		macrophage	CL:0000235	S	at the protein and RNA level
277	LPS	CHEBI:16412	->	IL1A	P01583	20668705	2010	TNFA and IL1A mRNAs were equally strongly induced in cells stimulated with cholesterol crystals and LPS and in cells stimulated with LPS alone, whereas cholesterol crystals alone induced only minimal changes in their expression (Fig. 3 A–C).	ECO:0000006	experimental evidence	9606	human		macrophage	CL:0000235	S	at the RNA level
278	LPS	CHEBI:16412	->	CASP1	P29466	20668705	2010	treatment with cholesterol crystals together with LPS markedly increased the expression of NLRP3, CASP1, and IL1B mRNAs relative to unstimulated control cells, while the levels of NLRP1 mRNA remained low (Fig. 3A). However, a similar expression pattern was observed in cells stimulated with LPS alone (Fig. 3B)	ECO:0000006	experimental evidence	9606	human		macrophage	CL:0000235	S	at the RNA level
279	LPS	CHEBI:16412	->	IL1B	P01584	20668705	2010	treatment with cholesterol crystals together with LPS markedly increased the expression of NLRP3, CASP1, and IL1B mRNAs relative to unstimulated control cells, while the levels of NLRP1 mRNA remained low (Fig. 3A). However, a similar expression pattern was observed in cells stimulated with LPS alone (Fig. 3B)	ECO:0000006	experimental evidence	9606	human		macrophage	CL:0000235	S	at the RNA level
280	LPS	CHEBI:16412	->	NLRP3	Q96P20	20668705	2010	treatment with cholesterol crystals together with LPS markedly increased the expression of NLRP3, CASP1, and IL1B mRNAs relative to unstimulated control cells, while the levels of NLRP1 mRNA remained low (Fig. 3A). However, a similar expression pattern was observed in cells stimulated with LPS alone (Fig. 3B)	ECO:0000006	experimental evidence	9606	human		macrophage	CL:0000235	S	at the RNA level
281	LPS	CHEBI:16412	->	IL1B	P10749	22365665	2012	Fig 2B.
282	LPS	CHEBI:16412	->	proCASP1	P29452	22365665	2012	FIG 2A	ECO:0000006	experimental evidence	10090	mouse		macrophage	CL:0000235	S
283	LPS	CHEBI:16412	->	IL1B	P01584	24554772	2014	cf Fig.2	ECO:0000006	experimental evidence	9606	human		blood	UBERON:0000178	S	Cell type not defined
284	LPS	CHEBI:16412	->	TNF	P01375	24554772	2014	cf Fig.2	ECO:0000006	experimental evidence	9606	human		blood	UBERON:0000178	S	Cell type not defined
285	LPS	CHEBI:16412	->	IL6	P05231	24554772	2014	cf Fig.2	ECO:0000006	experimental evidence	9606	human		blood	UBERON:0000178	S	Cell type not defined
286	LPS	CHEBI:16412	->	CXCL8	P10145	24554772	2014	cf Fig.2	ECO:0000006	experimental evidence	9606	human		blood	UBERON:0000178	S	Cell type not defined
287	LPS	CHEBI:16412	->	CCL2	P13500	24554772	2014	cf Fig.2	ECO:0000006	experimental evidence	9606	human		blood	UBERON:0000178	S	Cell type not defined
288	LPS	CHEBI:16412	->	CCL3	P10147	24554772	2014	cf Fig.2	ECO:0000006	experimental evidence	9606	human		blood	UBERON:0000178	S	Cell type not defined
289	LPS	CHEBI:16412	->	CCL4	P13236	24554772	2014	cf Fig.2	ECO:0000006	experimental evidence	9606	human		blood	UBERON:0000178	S	Cell type not defined
290	LPS	CHEBI:16412	->	IL1RN	P18510	24554772	2014	cf Fig.2	ECO:0000006	experimental evidence	9606	human		blood	UBERON:0000178	S	Cell type not defined
291	LPS	CHEBI:16412	->	TNF	P01375	21151103	2011	Fig.1b	ECO:0000006	experimental evidence	10090	mouse		peritoneal macrophage	CL:0000581	S	at the protein level
292	LPS	CHEBI:16412	->	NFKB_complex	GO:0007252	21151103	2011	Measured by phosphorylation of I-kappa-B-alpha Q9Z1E3 (Fig.S2)	ECO:0000006	experimental evidence	10090	mouse		bone marrow macrophage	CL:0002476	S
293	LPS	CHEBI:16412	->	lipid_particle	GO:0005811	22473958	2012	BM-derived macrophages... stimulated with either modified lipoproteins or the TLR agonist LPS accumulate large numbers of lipid bodies (Fig. 1, A–D)	ECO:0000006	experimental evidence	10090	mouse	C57Bl/6J	bone marrow macrophage	CL:0002476	S
294	LPS	CHEBI:16412	->	ATF3	Q60765	22473958	2012	qPCR analysis of BMDM stimulated with oxLDL or LPS confirmed that Atf3 is up-regulated by these stimuli (Fig. 1 F).	ECO:0000006	experimental evidence	10090	mouse	C57Bl/6J	bone marrow macrophage	CL:0002476	S
295	LPS	CHEBI:16412	->	NLRP3	Q8R4B8	16546100	2006	The expression of NALP3 in macrophages was increased by lipopolysaccharide (LPS) stimulation (Figures 1B and 1C).	ECO:0000006	experimental evidence	10090	mouse		bone marrow macrophage	CL:0002476	S
296	LPS	CHEBI:16412	->	CH25H	Q9Z0F5	22473958	2012	this gene (i.e. CH25H) is also strongly induced by LPS (Fig. 3 B).	ECO:0000006	experimental evidence	10090	mouse	C57Bl/6J	bone marrow macrophage	CL:0002476	S
297	LPS	CHEBI:16412	->	FAS	P25446	23144495	2012	TLR4 or TLR7 priming for 24 h led to increased staining of membrane Fas (Fig.1B)	ECO:0000006	experimental evidence	10090	mouse		bone marrow macrophage	CL:0002476	S	at the protein level
298	LPS	CHEBI:16412	->	NAD+	CHEBI:15846	21245135	2011	NAD+ gradually and substantially increased for up to 24 h (Fig. 7A), which correlated with elevations in SIRT1 protein	ECO:0000006	experimental evidence	9606	human	THP1	monocyte	CL:0000576	S
299	LPS	CHEBI:16412	->	NAMPT	P43490	21245135	2011	Western blot analysis showed increased Nampt expression after 4 h, which peaked at 8 h, and then decreased by 16 h (Fig. 7B).	ECO:0000006	experimental evidence	9606	human	THP1	monocyte	CL:0000576	S
300	LPS	CHEBI:16412	->	IL12_complex	GO:0043514	21531336	2011	serum levels of IL-12 were ... lower in the SREBP-1aDF mice treated with LPS (Figure S2). mouse serum.	ECO:0000006	experimental evidence	10090	mouse		serum	UBERON:0001977	U
301	LPS	CHEBI:16412	->	SIRT1	Q96EB6	21245135	2011	SIRT1 protein levels decreased transiently and then substantially increased between 8 and 24 h	ECO:0000006	experimental evidence	9606	human	THP1	monocyte	CL:0000576	S
302	LPS	CHEBI:16412	->	lipogenesis	GO:0008610	21531336	2011	de novo lipogenesis in BMDM is increased by LPS in WT but not SREBP-1aDF macrophages.	ECO:0000006	experimental evidence	10090	mouse		bone marrow macrophage	CL:0002476	U
303	LPS	CHEBI:16412	->	TNF	P01375	21245135	2011	Upon TLR stimulation, THP-1 cells rapidly produced high levels of TNF-α mRNA, which peaked at ∼1 h and quickly decreased to a background level as endotoxin tolerance developed	ECO:0000006	experimental evidence	9606	human	THP1	monocyte	CL:0000576	S
304	LPS	CHEBI:16412	->	SREBF1	Q9WTN3	21531336	2011	LPS also stimulated accumulation of SREBP-1 nuclear protein (Figure 7B) and mRNA levels (Figure 7D).	ECO:0000006	experimental evidence	10090	mouse		bone marrow macrophage	CL:0002476	U
305	LPS	CHEBI:16412	->	NFKB_complex	GO:0071159	21531336	2011	in macrophages LPS stimulates lipogenesis through increasing NF-kB/Sp1 synergistic activation of the SREBP-1a promoter. p. 543.	ECO:0000033	traceable author statement	10090	mouse		bone marrow macrophage	CL:0002476
306	LPS	CHEBI:16412	->	NLRP3	Q8R4B8	22569257	2012	Stimulation with LPS (TLR4 ligand) significantly increased the expression of both NLRP3 steady state mRNA and protein in peritoneal macrophages	ECO:0000006	experimental evidence	10090	mouse		peritoneal macrophage	CL:0000581	S
307	LPS	CHEBI:16412	->	NLRP3	Q8R4B8	22569257	2012	Stimulation with LPS (TLR4 ligand) significantly increased the expression of both NLRP3 steady state mRNA and protein in Raw cells	ECO:0000006	experimental evidence	10090	mouse	RAW 264.7	macrophage	CL:0000235	S
308	LPS	CHEBI:16412	->	NLRP3	Q8R4B8	19570822	2009	LPS stimulation... led to strong, NF- B-dependent increases in NLRP3 mRNA in mouse macrophages (Fig. 3C).	ECO:0000006	experimental evidence	10090	mouse	C57Bl/6J	macrophage	CL:0000235	S
309	LPS	CHEBI:16412	->	IL1B	P10749	19570822	2009	LPS stimulation led to… pro-IL-1 protein induction in a dose- and time-dependent manner (Fig. 3, E and F).	ECO:0000006	experimental evidence	10090	mouse	C57Bl/6J	macrophage	CL:0000235	S
310	LPS	CHEBI:16412	->	protein_deubiquitination	GO:0016579	22948162	2012	Treatment with LPS or ATP alone induced notable deubiquitination of NLRP3, which was further enhanced by co-treatment with both stimuli (Fig. 4B).	ECO:0000006	experimental evidence	10090	mouse		macrophage	CL:0000235	S
311	LPS	CHEBI:16412	-|	NFKBIA	Q9Z1E3	23246432	2013	G5 had no effect on LPS induced IkB phosphorylation and degradation (Fig. S1B).	ECO:0000006	experimental evidence	10090	mouse		peritoneal macrophage	CL:0000581	S	at the protein level
312	LPS	CHEBI:16412	->	TNF	P01375	23246432	2013	G5 had no effect on LPS induced... NLRP3 inflammasome-independent TNF-a secretion (Figure S1C).	ECO:0000006	experimental evidence	10090	mouse		peritoneal macrophage	CL:0000581	S	Secretion measured by ELISA
313	LPS&^ATF3	CHEBI:16412; Q60765	->	CH25H	Q9Z0F5	22473958	2012	Fig. 3B	ECO:0000006	experimental evidence	10090	mouse	C57Bl/6J	bone marrow macrophage	CL:0002476	S
314	LPS&^BIRC2&^BIRC3&^XIAP	CHEBI:16412 ; Q62210; O08863; Q60989	->	IL1A	P01583	22365665	2012	Cells primed with LPS before compound A treatment released substantial amounts of both IL-1 a and IL-1b within 6 hr, as detected by ELISA	ECO:0000006	experimental evidence	10090	mouse		macrophage	CL:0000235	S	Compound A: IAP-antagonist ‘‘Smac mimetic’’ compound. BIRC2 cIAP1 and BIRC3: Ciap2.
315	LPS&^BIRC2&^BIRC3&^XIAP&IL1B	CHEBI:16412 ; Q62210; O08863; Q60989; P10749	->	IL1B_secretion	GO:0050702	22365665	2012	Cells primed with LPS before compound A treatment released substantial amounts of both IL-1 a and IL-1b within 6 hr, as detected by ELISA	ECO:0000006	experimental evidence	10090	mouse		macrophage	CL:0000235	S	Compound A: IAP-antagonist ‘‘Smac mimetic’’ compound. BIRC2 cIAP1 and BIRC3: Ciap2.
316	LPS&^BIRC2&^BIRC3&^XIAP&IL1B	CHEBI:16412 ; Q62210; O08863; Q60989; P10749	->	IL1B_secretion	GO:0050702	22365665	2012	FIG 2A	ECO:0000006	experimental evidence	10090	mouse		macrophage	CL:0000235	S	XIAP-deficient mice and conditionally gene-targeted cIAP1 (encoded by Birc2) and cIAP2 (encoded by Birc3) mice
317	LPS&^BIRC2&^BIRC3&^XIAP	CHEBI:16412 ; Q62210; O08863; Q60989	->	PARP1_p87	P11103	22365665	2012	Fig 2B.	ECO:0000006	experimental evidence	10090	mouse		macrophage	CL:0000235	S	XIAP-deficient mice and conditionally gene-targeted cIAP1 (encoded by Birc2) and cIAP2 (encoded by Birc3) mice. PARP1 cleaved into p87 not described in SP
318	LPS&^BIRC2&^BIRC3&^XIAP&CASP8	CHEBI:16412; Q62210; O08863; Q60989; O89110	->	IL1B	P10749	22365665	2012	Depletion of caspase-8 consistently decreased LPS- and compound A-mediated IL-1β maturation for four different caspase-8 shRNAs	ECO:0000006	experimental evidence	10090	mouse		dendritic cell	CL:0000451	S
319	LPS&^BIRC2&^BIRC3&^XIAP&NLRP3/PYCARD/CASP1&RIPK3	CHEBI:16412; Q62210; O08863; Q60989; Q8R4B8; Q9EPB4; P29452; Q9QZL0	->	ROS	CHEBI:26523	22365665	2012	Collectively, these data argue that in LPS-primed cells, IAP inhibition causes RIP3-dependent ROS production and this promotes IL-1β maturation and secretion by NLRP3-caspase-1 inflammasome-dependent and -independent mechanisms.	ECO:0000006	experimental evidence	10090	mouse		macrophage	CL:0000235	S
320	LPS&^BIRC2&^BIRC3&^XIAP&proCASP1	CHEBI:16412 ; Q62210; O08863; Q60989; P29452	->	CASP1	P29452	22365665	2012	Fig 1c	ECO:0000006	experimental evidence	10090	mouse		macrophage	CL:0000235	S	Compound A: IAP-antagonist ‘‘Smac mimetic’’ compound. BIRC2 cIAP1 and BIRC3: Ciap2.
321	LPS&^BIRC2&^BIRC3&^XIAP&proCASP3	CHEBI:16412 ; Q62210; O08863; Q60989; P70677	->	CASP3	P70677	22365665	2012	Fig 2B.	ECO:0000006	experimental evidence	10090	mouse		macrophage	CL:0000235	S	XIAP-deficient mice and conditionally gene-targeted cIAP1 (encoded by Birc2) and cIAP2 (encoded by Birc3) mice. Casp3 cleaved into p17 and p20 not described in SP
322	LPS&^BIRC2&^BIRC3&^XIAP&proCASP8	CHEBI:16412; Q62210; O08863; Q60989; O89110	->	CASP8	O89110	22365665	2012	fig 5G	ECO:0000006	experimental evidence	10090	mouse		dendritic cell	CL:0000451	S	CASP8 cleaved in p26/p24/p18 different that Uniprot p18 and p10
323	LPS&^BIRC2&^BIRC3&^XIAP&RIPK3	CHEBI:16412; Q62210; O08863; Q60989; Q9QZL0	->	ROS	CHEBI:26523	22365665	2012	Whereas WT macrophages showed a robust increase in ROS amounts after LPS priming and compound A treatment, ROS generation in Ripk3−/− BMDMs was impaired	ECO:0000006	experimental evidence	10090	mouse		macrophage	CL:0000235	S
324	LPS&^BIRC2&^BIRC3&^XIAP&RIPK3	CHEBI:16412; Q62210; O08863; Q60989; Q9QZL0	->	PARP1_p87	P11103	22365665	2012	fig 5G	ECO:0000006	experimental evidence	10090	mouse		dendritic cell	CL:0000451	S
325	LPS&^BIRC2&^BIRC3&^XIAP&RIPK3	CHEBI:16412; Q62210; O08863; Q60989; Q9QZL0	->	CASP8	Q14790	22365665	2012	fig 7c	ECO:0000006	experimental evidence	10090	mouse		macrophage	CL:0000235	S
326	LPS&^BIRC2&^BIRC3&^XIAP&ROS&IL1B	CHEBI:16412; Q62210; O08863; Q60989; CHEBI:26523;P10749	->	IL1B_secretion	GO:0050702	22365665	2012	We observed that four different antioxidants added after LPS priming markedly inhibited the activation of caspase-1 and IL-1β in response to compound A	ECO:0000006	experimental evidence	10090	mouse		macrophage	CL:0000235	S
327	LPS&^BIRC2&^BIRC3&^XIAP&ROS&CASP1	CHEBI:16412; Q62210; O08863; Q60989; CHEBI:26523; P29452	->	CASP1	P29452	22365665	2012	We observed that four different antioxidants added after LPS priming markedly inhibited the activation of caspase-1 and IL-1β in response to compound A	ECO:0000006	experimental evidence	10090	mouse		macrophage	CL:0000235	S
328	LPS&^BIRC3&^XIAP	CHEBI:16412 ; O08863; Q60989	->	PARP1_p87	P11103	22365665	2012	Fig 2B.	ECO:0000006	experimental evidence	10090	mouse		macrophage	CL:0000235	S	XIAP-deficient mice and conditionally gene-targeted cIAP1 (encoded by Birc2) and cIAP2 (encoded by Birc3) mice. PARP1 cleaved into p87 not described in SP
329	LPS&^BIRC3&^XIAP&proCASP3	CHEBI:16412 ; O08863; Q60989; P70677	->	CASP3	P70677	22365665	2012	Fig 2B.	ECO:0000006	experimental evidence	10090	mouse		macrophage	CL:0000235	S	XIAP-deficient mice and conditionally gene-targeted cIAP1 (encoded by Birc2) and cIAP2 (encoded by Birc3) mice. Casp3 cleaved into p17 and p20 not described in SP
330	LPS&^mitophagy&NLRP3	CHEBI:16412; GO:0000422; Q8R4B8	->	CASP1	P29452	21124315	2011	Fig.2c: LPS-primed BMDMs from wild-type, NLRP3-/- or Asc-/- knockout mice were stimulated with MSU or 3-MA for 6 h and the release of active caspase-1 and IL-1b was determined.	ECO:0000006	experimental evidence	10090	mouse	NLRP3-/-	bone marrow macrophage	CL:0002476	S
331	LPS&^mitophagy&NLRP3&IL1B	CHEBI:16412; GO:0000422; Q8R4B8; P10749	->	IL1B_secretion	GO:0050702	21124315	2011	Fig.2c: LPS-primed BMDMs from wild-type, NLRP3-/- or Asc-/- knockout mice were stimulated with MSU or 3-MA for 6 h and the release of active caspase-1 and IL-1b was determined.	ECO:0000006	experimental evidence	10090	mouse	NLRP3-/-	bone marrow macrophage	CL:0002476	S
332	LPS&^mitophagy&PYCARD	CHEBI:16412; GO:0000422; Q9EPB4	->	CASP1	P29452	21124315	2011	Fig.2c: LPS-primed BMDMs from wild-type, NLRP3-/- or Asc-/- knockout mice were stimulated with MSU or 3-MA for 6 h and the release of active caspase-1 and IL-1b was determined.	ECO:0000006	experimental evidence	10090	mouse	NLRP3-/-	bone marrow macrophage	CL:0002476	S
333	LPS&^mitophagy&PYCARD&IL1B	CHEBI:16412; GO:0000422; Q9EPB4; P10749	->	IL1B_secretion	GO:0050702	21124315	2011	Fig.2c: LPS-primed BMDMs from wild-type, NLRP3-/- or Asc-/- knockout mice were stimulated with MSU or 3-MA for 6 h and the release of active caspase-1 and IL-1b was determined.	ECO:0000006	experimental evidence	10090	mouse	NLRP3-/-	bone marrow macrophage	CL:0002476	S
334	LPS&^NAMPT	CHEBI:16412; P43490	->	TNF	P01375	21245135	2011	Nampt-specific inhibitor FK866 to diminish cellular NAD+ before LPS stimulation (Fig. 8A). We found that predepletion of cellular NAD+ by FK866 treatment enhanced LPS-induced TNF-α mRNA	ECO:0000006	experimental evidence	9606	human	THP1	monocyte	CL:0000576	S
335	LPS&^SIRT1	CHEBI:16412; F1M3P2	->	CCL2	P14844	21115502	2011	Both agents up-regulated the hypertrophy marker ANF after 12 h, but only PE induced an increase in ANF mRNA levels that was sustained for 24 h. MCP-1 was also significantly up-regulated in all cases. Overexpression of Sirt1 or activation of Sirt1 by RSV completely abrogated the induction of MCP-1 mRNA expression levels by PE and strongly suppressed the enhanced expression of MCP-1 induced by LPS …	ECO:0000006	experimental evidence	10116	rat		fetal cardiomyocyte	CL:0002495	S	MCP1: CCL2
336	LPS&^SIRT1	CHEBI:16412; F1M3P2	->	NPPA	P01161	21115502	2011	Both agents up-regulated the hypertrophy marker ANF after 12 h, but only PE induced an increase in ANF mRNA levels that was sustained for 24 h. MCP-1 was also significantly up-regulated in all cases. Overexpression of Sirt1 or activation of Sirt1 by RSV completely abrogated the induction of MCP-1 mRNA expression levels by PE and strongly suppressed the enhanced expression of MCP-1 induced by LPS …	ECO:0000006	experimental evidence	10116	rat		fetal cardiomyocyte	CL:0002495	S	ANF: NPPA
337	LPS&^SIRT1	CHEBI:16412; Q96EB6	->	TNF	P01375	21245135	2011	LPS-induced peak TNF-α mRNA levels were substantially increased in the presence of the SIRT1-specific inhibitor Ex527 (Fig. 3A). We then confirmed this effect using RNA interference to knockdown SIRT1 expression before LPS stimulation (Fig. 3B). In further support of SIRT1 inhibitory function, pretreatment of cells with resveratrol, an activator of SIRT1 deacetylase activity, markedly depressed T…	ECO:0000006	experimental evidence	9606	human	THP1	monocyte	CL:0000576	S
338	LPS&^XIAP	CHEBI:16412 ; Q60989	->	PARP1_p87	P11103	22365665	2012	Fig 2B.	ECO:0000006	experimental evidence	10090	mouse		macrophage	CL:0000235	S	XIAP-deficient mice and conditionally gene-targeted cIAP1 (encoded by Birc2) and cIAP2 (encoded by Birc3) mice. PARP1 cleaved into p87 not described in SP
339	LPS&^XIAP&proCASP3	CHEBI:16412 ; Q60989; P70677	->	CASP3	P70677	22365665	2012	Fig 2B.	ECO:0000006	experimental evidence	10090	mouse		macrophage	CL:0000235	S	XIAP-deficient mice. Casp3 cleaved into p17 and p20 not described in SP
340	LPS&7-ketocholesterol	CHEBI:16412; CHEBI:64294	->	NLRP3/PYCARD/CASP1	Q8R4B8; Q9EPB4; P29452	24475307	2014	we also detected similar increases in NLRP3 inflammasomes and colocalization pattern upon treatment of BMMs with atherogenic stimuli 7-ketocholesterol (Fig. 1C).	ECO:0000006	experimental evidence	10090	mouse		bone marrow macrophage	CL:0002476	U
341	LPS&7-ketocholesterol	CHEBI:16412; CHEBI:64294	->	IL1B	P10749	24475307	2014	ATP, cholesterol crystal or 7-ketocholesterol significantly increased the production of inflammasome product IL-1b in Asc+/+ BMMs, however, such increases were abolished in Asc-/- BMMs (Fig.3A–C).	ECO:0000006	experimental evidence	10090	mouse		bone marrow macrophage	CL:0002476	S	at the protein level (IL1B secretion)
342	LPS&AIM2/PYCARD/CASP1&IL1B	CHEBI:16412; Q91VJ1; Q9EPB4; P29452; P10749	->	IL1B_secretion	GO:0050702	23812099	2013	CD36 deficiency did not affect induction of IL-1β by other NLRP3 activators including cholesterol crystals generated in vitro or ATP, or the AIM2-inflammasome activator poly(dA:dT)	ECO:0000006	experimental evidence	10090	mouse		macrophage	CL:0000235	A	poly(dA:dT) not specific activator of AIM2
343	LPS&alum&IL1B	CHEBI:16412; CHEBI:33130; P10749	->	IL1B_secretion	GO:0050702	22365665	2012	Fig 1c	ECO:0000006	experimental evidence	10090	mouse		macrophage	CL:0000235	S
344	LPS&alum	CHEBI:16412; CHEBI:33130	->	proCASP1	P29452	22365665	2012	FIG 2A	ECO:0000006	experimental evidence	10090	mouse		macrophage	CL:0000235	S
345	LPS&alum&^BIRC2&^BIRC3&^XIAP	CHEBI:16412; CHEBI:33130; Q62210; O08863; Q60989	->	PARP1_p87	P11103	22365665	2012	Fig 2B.	ECO:0000006	experimental evidence	10090	mouse		macrophage	CL:0000235	S	XIAP-deficient mice and conditionally gene-targeted cIAP1 (encoded by Birc2) and cIAP2 (encoded by Birc3) mice. PARP1 cleaved into p87 not described in SP
346	LPS&alum&^BIRC2&^BIRC3&^XIAP&IL1B	CHEBI:16412; CHEBI:33130; Q62210; O08863; Q60989; P10749	->	IL1B_secretion	GO:0050702	22365665	2012	Fig. 2A	ECO:0000006	experimental evidence	10090	mouse		bone marrow macrophage	CL:0002476	S	Cleavage of proIL1B into IL1B clearly shown (Fig.2A)
347	LPS&alum&^BIRC2&^BIRC3&^XIAP	CHEBI:16412; CHEBI:33130; Q62210; O08863; Q60989	->	CASP1	P29452	22365665	2012	Fig. 2A	ECO:0000006	experimental evidence	10090	mouse		bone marrow macrophage	CL:0002476	S	Cleavage of proCASP1 into CASP1 clearly shown (Fig.2A)
348	LPS&alum&^BIRC2&^BIRC3&^XIAP&proCASP3	CHEBI:16412; CHEBI:33130; Q62210; O08863; Q60989; P70677	->	CASP3	P70677	22365665	2012	Fig.2B	ECO:0000006	experimental evidence	10090	mouse		bone marrow macrophage	CL:0002476	S	recommended name: Caspase-3 subunit p17. In other words, in the absence of all IAPs, LPS + alum induces CASP3 cleavage
349	LPS&alum&^BIRC3&^XIAP	CHEBI:16412; CHEBI:33130; O08863; Q60989	->	PARP1_p87	P11103	22365665	2012	Fig 2B.	ECO:0000006	experimental evidence	10090	mouse		macrophage	CL:0000235	S	XIAP-deficient mice and conditionally gene-targeted cIAP1 (encoded by Birc2) and cIAP2 (encoded by Birc3) mice. PARP1 cleaved into p87 not described in SP
350	LPS&alum&^XIAP	CHEBI:16412; CHEBI:33130; Q60989	->	PARP1_p87	P11103	22365665	2012	Fig 2B.	ECO:0000006	experimental evidence	10090	mouse		macrophage	CL:0000235	S	XIAP-deficient mice and conditionally gene-targeted cIAP1 (encoded by Birc2) and cIAP2 (encoded by Birc3) mice. PARP1 cleaved into p87 not described in SP
351	LPS&alum&CASP1&IL1B	CHEBI:16412; CHEBI:33130; P29452; P10749	->	IL1B_secretion	GO:0050702	22365665	2012	fig 3c	ECO:0000006	experimental evidence	10090	mouse		macrophage	CL:0000235	S	alum: activator of NLRP3 inflammasome. PYCARD KO
352	LPS&alum&NLRP3&IL1B	CHEBI:16412; CHEBI:33130; P29452; Q8R4B8; P10749	->	IL1B_secretion	GO:0050702	22365665	2012	fig 3c	ECO:0000006	experimental evidence	10090	mouse		macrophage	CL:0000235	S	alum: activator of NLRP3 inflammasome. NLRP3 KO
353	LPS&alum&proCASP1	CHEBI:16412; CHEBI:33130; P29452	->	CASP1	P29452	22365665	2012	LPS-primed cells treated with the NLRP3 inflammasome agonist alum promoted the secretion of processed caspase-1 and the biologically active 17 kDa IL-1β cleavage fragment	ECO:0000006	experimental evidence	10090	mouse		macrophage	CL:0000235	S	alum: activator of NLRP3 inflammasome
354	LPS&alum&proCASP1	CHEBI:16412; CHEBI:33130; P29452	->	CASP1	P29452	22365665	2012	Fig. 1C	ECO:0000006	experimental evidence	10090	mouse		bone marrow macrophage	CL:0002476	S	Cleavage of proCASP1 into CASP1 clearly shown (Fig.1C) -> recommended name: Caspase-1 subunit p20
355	LPS&alum&proCASP1	CHEBI:16412; CHEBI:33130; P29452	->	CASP1	P29452	22365665	2012	Fig. 1C	ECO:0000006	experimental evidence	10090	mouse		bone marrow macrophage	CL:0002476	S	Cleavage of proCASP1 into CASP1 clearly shown (Fig.1C) -> recommended name: Caspase-1 subunit p20
356	LPS&alum&proCASP1&NLRP3	CHEBI:16412; CHEBI:33130; P29452; Q8R4B8	->	CASP1	P29452	22365665	2012	fig 3c	ECO:0000006	experimental evidence	10090	mouse		macrophage	CL:0000235	S	alum: activator of NLRP3 inflammasome. NLRP3 KO
357	LPS&alum&proCASP1&PYCARD	CHEBI:16412; CHEBI:33130; P29452; Q9EPB4	->	CASP1	P29452	22365665	2012	fig 3c	ECO:0000006	experimental evidence	10090	mouse		macrophage	CL:0000235	S	alum: activator of NLRP3 inflammasome. PYCARD KO
358	LPS&alum&PYCARD&IL1B	CHEBI:16412; CHEBI:33130; Q9EPB4; P10749	->	IL1B_secretion	GO:0050702	22365665	2012	fig 3c	ECO:0000006	experimental evidence	10090	mouse		macrophage	CL:0000235	S	alum: activator of NLRP3 inflammasome. PYCARD KO
359	LPS&alum&ROS&IL1B	CHEBI:16412; CHEBI:33130; CHEBI:26523; P10749	->	IL1B_secretion	GO:0050702	22365665	2012	We observed that four different antioxidants added after LPS priming markedly inhibited the activation of caspase-1 and IL-1β in response to compound A	ECO:0000006	experimental evidence	10090	mouse		macrophage	CL:0000235	S
360	LPS&alum&ROS&CASP1	CHEBI:16412; CHEBI:33130; CHEBI:26523; P29452	->	CASP1	P29452	22365665	2012	We observed that four different antioxidants added after LPS priming markedly inhibited the activation of caspase-1 and IL-1β in response to compound A	ECO:0000006	experimental evidence	10090	mouse		macrophage	CL:0000235	S
361	LPS&ATF3	CHEBI:16412; Q60765	-|	inflammatory_response	GO:0006954	22473958	2012	We have previously demonstrated that ATF3 binds histone deacetylase 1... in TLR-activated macrophages and that it acts as a negative regulator by epigenetic modification of cytokine gene promoters (Gilchrist et al., 2006). ANN: In PubMed:16688168, TLR_signaling=LPS. Very good paper!	ECO:0000033	traceable author statement				macrophage	CL:0000235		Refers to PubMed:16688168
362	LPS&ATP	CHEBI:16412; CHEBI:15422	->	NLRP3/PYCARD/CASP1	Q8R4B8; Q9EPB4; P29452	24475307	2014	The co-localization of NLRP3 with other inflammasome molecules after ATP-treatment suggests increased formation of NLRP3 inflammasome in BMMs.	ECO:0000006	experimental evidence	10090	mouse		bone marrow macrophage	CL:0002476	U
363	LPS&ATP	CHEBI:16412; CHEBI:15422	->	IL1B	P10749	23812099	2013	CD36 deficiency did not affect the induction of IL-1β by other activators of NLRP3, including cholesterol crystals generated in vitro or ATP or the synthetic double-stranded DNA poly(dA:dT), which activates the AIM2 inflammasome (Fig. 1a, right).	ECO:0000006	experimental evidence	10090	mouse		bone marrow macrophage	CL:0002476	S	at the protein level. En fait LPS-primed macrophages
364	LPS&ATP&IL1B	CHEBI:16412; CHEBI:15422; P10749	->	IL1B_secretion	GO:0050702	24990442	2014	IL-1b secretion from bone marrow derived macrophages in response to LPS priming and ATP treatment (Fig 1, all panels).	ECO:0000006	experimental evidence	10090	mouse		bone marrow macrophage	CL:0002476	S
365	LPS&ATP&IL1B	CHEBI:16412; CHEBI:15422; P10749	->	IL1B_secretion	GO:0050702	21151103	2011	the cleaved form of IL1B, produced from the precursor pro-IL1B through the action of activated caspase-1, was greater in abundance in the lysates and culture medium of Map1lc3b-/- macrophages (Fig1a)	ECO:0000006	experimental evidence	10090	mouse		bone marrow macrophage	CL:0002476	S	at the protein level
366	LPS&ATP&IL1B	CHEBI:16412; CHEBI:15422; P10749	->	IL1B_secretion	GO:0050702	21151103	2011	acute knockdown of LC3B mediated by small interfering RNA also enhanced IL-1β secretion in peritoneal macrophages (Supplementary Fig. 1).	ECO:0000006	experimental evidence	10090	mouse		peritoneal macrophage	CL:0000581	S	at the protein level
367	LPS&ATP&IL18	CHEBI:16412; CHEBI:15422; P70380	->	IL18_secretion	GO:0072616	21151103	2011	Fig. 1B	ECO:0000006
368	LPS&ATP	CHEBI:16412; CHEBI:15422	->	TNF	P01375	21151103	2011	Fig.1b	ECO:0000006	experimental evidence	10090	mouse		peritoneal macrophage	CL:0000581	S	at the protein level
369	LPS&ATP	CHEBI:16412; CHEBI:15422	->	mtDNA	GO:0000262	21151103	2011	LPS and ATP induced the cytosolic accumulation of mtDNA in wild-type macrophages (Fig. 4c).	ECO:0000006	experimental evidence	10090	mouse		bone marrow macrophage	CL:0002476	S
370	LPS&ATP	CHEBI:16412; CHEBI:15422	->	TNF	P06804	16546100	2006	Figure 3A	ECO:0000006	experimental evidence	10090	mouse		peritoneal macrophage	CL:0000581	S
371	LPS&ATP	CHEBI:16412; CHEBI:15422	->	IL6	P08505	16546100	2006	Figure 3B	ECO:0000006	experimental evidence	10090	mouse		peritoneal macrophage	CL:0000581	S
372	LPS&ATP	CHEBI:16412; CHEBI:15422	->	IL12_complex	GO:0043514	16546100	2006	Figure 3B	ECO:0000006	experimental evidence	10090	mouse		peritoneal macrophage	CL:0000581	S
373	LPS&ATP	CHEBI:16412; CHEBI:15422	->	NLRP3/PYCARD/CASP1	Q96P20; Q9ULZ3; P29466	19570822	2009	when LPS-primed cells were treated with ATP, ASC-YFP formed large, irregularly shaped pyroptosomes, indicating that LPS signaling was also required for ASC pyroptosome formation upon NLRP3 activation (Fig. 1A).	ECO:0000006	experimental evidence	10090	mouse	C57Bl/6J	macrophage	CL:0000235	S
374	LPS&ATP&IL1B	CHEBI:16412; CHEBI:15422; P10749	->	IL1B_secretion	GO:0050702	23812099	2013	CD36 deficiency did not affect induction of IL-1β by other NLRP3 activators including cholesterol crystals generated in vitro or ATP, or the AIM2-inflammasome activator poly(dA:dT)	ECO:0000006	experimental evidence	10090	mouse		macrophage	CL:0000235	S
375	LPS&ATP	CHEBI:16412; CHEBI:15422	->	NLRP3	Q8R4B8	22948162	2012	In both primary bone marrow-derived Mɸ and immortalized wild-typeMɸ, only 10 min of incubation with LPS was sufficient to prime the NLRP3 inflammasome, which activated caspase-1 when ATP was added to the cells (Fig. 1, A and B).	ECO:0000006	experimental evidence	10090	mouse		bone marrow macrophage	CL:0002476	S
376	LPS&ATP	CHEBI:16412; CHEBI:15422	->	protein_deubiquitination	GO:0016579	22948162	2012	Treatment with LPS or ATP alone induced notable deubiquitination of NLRP3, which was further enhanced by co-treatment with both stimuli (Fig. 4B).	ECO:0000006	experimental evidence	10090	mouse		macrophage	CL:0000235	S
377	LPS&ATP&IL1B	CHEBI:16412; CHEBI:15422; P10749	->	IL1B_secretion	GO:0050702	23246432	2013	The isopeptidase inhibitor G5 ... inhibited IL-1b secretion when added at the same time as LPS, as well as when added during the last 30 min simultaneously with ATP (Fig. 1A).	ECO:0000006	experimental evidence	10090	mouse		peritoneal macrophage	CL:0000581	S
378	LPS&ATP	CHEBI:16412; CHEBI:15422	->	IL1B	P10749	23246432	2013	in LPS-primed primary macrophages, G5 had no effect on the induction of pro-IL-1b, but inhibited caspase-1 p20 cleavage and secretion, as well as mature IL-1b p17 secretion triggered by extracellular ATP (Figure 2B).	ECO:0000006	experimental evidence	10090	mouse		peritoneal macrophage	CL:0000581	S
379	LPS&ATP&IL1B	CHEBI:16412; CHEBI:15422; P10749	->	IL1B_secretion	GO:0050702	23246432	2013	in LPS-primed primary macrophages, G5 had no effect on the induction of pro-IL-1b, but inhibited caspase-1 p20 cleavage and secretion, as well as mature IL-1b p17 secretion triggered by extracellular ATP (Figure 2B).
380	LPS&ATP&^BECN1&IL1B	CHEBI:16412; CHEBI:15422; O88597; P10749	->	IL1B_secretion	GO:0050702	21151103	2011	acute knockdown of LC3B mediated by small interfering RNA also enhanced IL-1β secretion in peritoneal macrophages (Supplementary Fig. 1).	ECO:0000006	experimental evidence	10090	mouse		peritoneal macrophage	CL:0000581	S	at the protein level
381	LPS&ATP&^BECN1&IL18	CHEBI:16412; CHEBI:15422; O88597; P70380	->	IL18_secretion	GO:0072616	21151103	2011	Fig. 1B	ECO:0000006	experimental evidence	10090	mouse		bone marrow macrophage	CL:0002476	S	at the protein level
382	LPS&ATP&^MAP1LC3B&IL1B	CHEBI:16412; CHEBI:15422; Q9CQV6; P10749	->	IL1B_secretion	GO:0050702	21151103	2011	the cleaved form of IL1B, produced from the precursor pro-IL1B through the action of activated caspase-1, was greater in abundance in the lysates and culture medium of Map1lc3b-/- macrophages (Fig1a)	ECO:0000006	experimental evidence	10090	mouse		bone marrow macrophage	CL:0002476	S	at the protein level
383	LPS&ATP&^MAP1LC3B&IL1B	CHEBI:16412; CHEBI:15422; Q9CQV6; P10749	->	IL1B_secretion	GO:0050702	21151103	2011	acute knockdown of LC3B mediated by small interfering RNA also enhanced IL-1β secretion in peritoneal macrophages (Supplementary Fig. 1).	ECO:0000006	experimental evidence	10090	mouse		peritoneal macrophage	CL:0000581	S	at the protein level
384	LPS&ATP&^MAP1LC3B&IL18	CHEBI:16412; CHEBI:15422; Q9CQV6; P70380	->	IL18_secretion	GO:0072616	21151103	2011	Fig. 1B	ECO:0000006	experimental evidence	10090	mouse		bone marrow macrophage	CL:0002476	S	at the protein level
385	LPS&ATP&^MAP1LC3B&proCASP1	CHEBI:16412; CHEBI:15422; Q9CQV6; P29452	->	CASP1	P29452	21151103	2011	Map1lc3b-/- macrophages had more of the active, cleaved... form of caspase-1 in response to treatment with LPS and ATP than did wild-type... macrophages(Fig. 1a).	ECO:0000006	experimental evidence	10090	mouse		bone marrow macrophage	CL:0002476	S	at the protein level
386	LPS&ATP&BRCC3&IL1B	CHEBI:16412; CHEBI:15422; P46737; P10749	->	IL1B_secretion	GO:0050702	23246432	2013	knockdown of BRCC3 inhibited mature IL-1b and activated caspase-1 secretion triggered by ATP without affecting pro-IL-1b induction in LPS-primed macrophages (Figures 4A and S3C).	ECO:0000006	experimental evidence	10090	mouse		peritoneal macrophage	CL:0000581	S
387	LPS&ATP&BRCC3&IL1B	CHEBI:16412; CHEBI:15422; P46737; P10749	->	IL1B_secretion	GO:0050702	23246432	2013	transduction of wild type BRCC3 rescued caspase-1 cleavage and IL-1b secretion inhibited by BRCC3 knockdown (Fig. 4C)	ECO:0000006	experimental evidence	10090	mouse	NG5 cell line?	macrophage	CL:0000235	S
388	LPS&ATP&BRCC3&proCASP1	CHEBI:16412; CHEBI:15422; P46737; P29452	->	CASP1	P29452	23246432	2013	knockdown of BRCC3 inhibited mature IL-1b and activated caspase-1 secretion triggered by ATP without affecting pro-IL-1b induction in LPS-primed macrophages (Figures 4A and S3C).	ECO:0000006	experimental evidence	10090	mouse		peritoneal macrophage	CL:0000581	S
389	LPS&ATP&BRCC3&proCASP1	CHEBI:16412; CHEBI:15422; P46737; P29452	->	CASP1	P29452	23246432	2013	BRCC3 knockdown inhibited NLRP3-dependent, TLR-independent cleaved caspase-1 secretion triggered by ATP in NG5 cells (Fig. 4B and S3D).	ECO:0000006	experimental evidence	10090	mouse	NG5 cell line	macrophage	CL:0000235	S
390	LPS&ATP&CASP1	CHEBI:16412; CHEBI:15422; P29466	->	pyroptosis	GO:0070269	24990442	2014	Loss of NLRP3, ASC... or caspase-1 significantly delayed cell death triggered by ATP..., indicating that these NLRP3 stimuli primarily induce death by pyroptosis... (Fig 2C and D), rather than mitochondrial apoptosis.	ECO:0000006	experimental evidence	10090	mouse		bone marrow macrophage	CL:0002476	S	LPS-primed BMDMs from control mice or mice lacking NLRP3, Pycard or Caspase-1were stimulated with ATP or nigericin (NLRP3 inducer). Cell supernatants were analysed for LDH release (a measure of plasma membrane rupture). Completely blocked in the absence of NLRP3, PYCARD or CASP1 (Fig.2 C, D).
391	LPS&ATP&CASP1&IL1B	CHEBI:16412; CHEBI:15422; P29452; P10749	->	IL1B_secretion	GO:0050702	23812099	2013	oxLDL -induced IL-1β was dependent on caspase-1 as this response was reduced in LPS-primed macrophages treated with both a broad (ZVAD-fmk) or specific (YVAD-fmk) caspase-1 inhibitor peptide, which also inhibited IL-1β secretion induced by synthetic cholesterol crystals, ATP and AIM2	ECO:0000006	experimental evidence	10090	mouse		macrophage	CL:0000235	S	YVAD-fmk CASP1 inhibitor
392	LPS&ATP&LY96&proCASP1	CHEBI:16412; CHEBI:15422; Q9JHF9; P29452	->	CASP1	P29452	19570822	2009	Preincubation with an activating Ab, but not with a blocking TLR4/MD-2 Ab, led to the cleavage of caspase-1 in wildtype macrophages when stimulated with ATP (Fig. 2A) (also done with TLR4-ko and MD2 ko mɸ).	ECO:0000006	experimental evidence	10090	mouse	C57Bl/6J	macrophage	CL:0000235	S
393	LPS&ATP&mtDNA&IL1B	CHEBI:16412; CHEBI:15422; GO:0000262; P10749	->	IL1B_secretion	GO:0050702	21151103	2011	secretion of IL-1B was lower in the cells given DNase I... (Fig. 5a)... Under these conditions, transfer of DNase I effectively reversed the cytosolic accumulation of mtDNA induced by LPS and ATP, as confirmed by RT-PCR (Fig. 5b).	ECO:0000006	experimental evidence	10090	mouse		bone marrow macrophage	CL:0002476	S
394	LPS&ATP&mtDNA&IL18	CHEBI:16412; CHEBI:15422; GO:0000262; P70380	->	IL18_secretion	GO:0072616	21151103	2011	Transfection of mtDNA also produced dosedependent enhancement of IL-18 secretion in Aim2-/- cells stimulated with LPS and ATP but did not affect TNF production (Fig. 5d).	ECO:0000006	experimental evidence	10090	mouse		bone marrow macrophage	CL:0002476	S
395	LPS&ATP&MYD88&proCASP1	CHEBI:16412; CHEBI:15422; P22366; P29452	->	CASP1	P29452	19570822	2009	Macrophages deficient in MyD88 or TRIF responded normally to LPS and ATP with cleavage of caspase-1, whereas macrophages doubly deficient in both MyD88 and TRIF or TLR4 failed to respond (Fig. S2A). These results show that both TRIF- and MyD88-dependent signaling pathways can compensate for each other in their ability to induce priming for NLRP3 activation.	ECO:0000006	experimental evidence	10090	mouse	C57Bl/6J	macrophage	CL:0000235	S
396	LPS&ATP&MYD88&proCASP1	CHEBI:16412; CHEBI:15422; P22366; P29452	->	CASP1	P29452	22948162	2012	we stimulated WT, N1-8, and Myd88/Trif-dKO macrophages with LPS for 10 min, followed by ATP. This treatment resulted in activation of NLRP3 in the N1-8 and WT mɸ (Fig. 3, B and C), but not in the Myd88/Trif-dKO mɸ (Fig. 3D).	ECO:0000006	experimental evidence	10090	mouse	Myd88-/- TICAM1-/- Mɸ, but it is enough to reconstitute with MYD88 to obtain activation.	macrophage	CL:0000235	S
397	LPS&ATP&NFKB_complex&proCASP1	CHEBI:16412; CHEBI:15422; GO:0071159; P29452	->	CASP1	P29452	19570822	2009	priming of the NLRP3 inflammasome was dose-dependently reduced by a specific inhibitor of NF-κB (Bay11-7082), suggesting a key role for NF-κB in priming (fig. 3)	ECO:0000006	experimental evidence	10090	mouse		macrophage	CL:0000235	S	TLR7 agonist: R848 IRAK4 KO
398	LPS&ATP&Nlrp1a&IL1B	CHEBI:16412; CHEBI:15422; Q2LKU9; P10749	->	IL1B_secretion	GO:0050702	21531336	2011	Figure 5B shows that the increase in IL-1b release observed in WT was significantly reduced in the SREBP-1aDF macrophages.	ECO:0000006	experimental evidence	10090	mouse		bone marrow macrophage	CL:0002476	C	The defect in IL-1b secretion observed from the SREBP-1aDF macrophages was reproduced in two different laboratories that contributed to the original study and in response to both LPS and Salmonella Typhimurium challenge (PubMed:24606892).
399	LPS&ATP&NLRP3	CHEBI:16412; CHEBI:15422; Q96P20	->	pyroptosis	GO:0070269	24990442	2014	Loss of NLRP3, ASC... or caspase-1 significantly delayed cell death triggered by ATP..., indicating that these NLRP3 stimuli primarily induce death by pyroptosis... (Fig 2C and D), rather than mitochondrial apoptosis.	ECO:0000006	experimental evidence	10090	mouse		bone marrow macrophage	CL:0002476	S	LPS-primed BMDMs from control mice or mice lacking NLRP3, Pycard or Caspase-1were stimulated with ATP or nigericin (NLRP3 inducer). Cell supernatants were analysed for LDH release (a measure of plasma membrane rupture). Completely blocked in the absence of NLRP3, PYCARD or CASP1 (Fig.2 C, D).
400	LPS&ATP&NLRP3	CHEBI:16412; CHEBI:15422; Q96P20	->	mtDNA	GO:0000262	21151103	2011	NALP3 deficiency suppressed the release of mtDNA into the cytosol in response to treatment with LPS and ATP (Fig. 6d).	ECO:0000006	experimental evidence	10090	mouse		bone marrow macrophage	CL:0002476	S
401	LPS&ATP&NLRP3	CHEBI:16412; CHEBI:15422; Q96P20	->	IL1A	P01582	16546100	2006	The release of IL-1a and IL-1b from TLR-primed and ATP-treated NALP3-/- macrophages was also markedly reduced compared to NALP3+/+ macrophages (Figure 3A).		experimental evidence	10090	mouse		peritoneal macrophage	CL:0000581
402	LPS&ATP&NLRP3&IL1B	CHEBI:16412; CHEBI:15422; Q96P20; P10749	->	IL1B_secretion	GO:0050702	16546100	2006	Release of IL-1b after LPS priming and ATP treatment was markedly impaired in NALP3-/- macrophages (Figure 2C)	ECO:0000006	experimental evidence	10090	mouse		bone marrow macrophage	CL:0002476	S
403	LPS&ATP&NLRP3&IL18	CHEBI:16412; CHEBI:15422; Q96P20; P70380	->	IL18_secretion	GO:0072616	16546100	2006	The release of IL-18 from TLR primed and ATP-treated NALP3-/- macrophages was also decreased compared to NALP3+/+ macrophages (Figure 3B).	ECO:0000006	experimental evidence	10090	mouse		peritoneal macrophage	CL:0000581	S
404	LPS&ATP&NLRP3&IL1B	CHEBI:16412; CHEBI:15422; Q8R4B8; P10749	->	IL1B_secretion	GO:0050702	21531336	2011	Figure 5D demonstrate that both Nlrp1a and NLRP3 contribute to IL-1b secretion (with siRNA).	ECO:0000006	experimental evidence	10090	mouse		bone marrow macrophage	CL:0002476	C	The defect in IL-1b secretion observed from the SREBP-1aDF macrophages was reproduced in two different laboratories that contributed to the original study and in response to both LPS and Salmonella Typhimurium challenge (PubMed:24606892).
405	LPS&ATP&NLRP3&IL1B	CHEBI:16412; CHEBI:15422; Q8R4B8; P10749	->	IL1B_secretion	GO:0050702	23812099	2013	IL-1β was similarly reduced in NLRP3–/– macrophages treated with other NLRP3 activators, including synthetic cholesterol crystals and ATP.	ECO:0000006	experimental evidence	10090	mouse		macrophage	CL:0000235	S	NLRP3 KO
406	LPS&ATP&NLRP3&proCASP1	CHEBI:16412; CHEBI:15422; Q8R4B8; P29452	->	CASP1	P29452	16546100	2006	NALP3-/- macrophages did not process caspase-1 in response to LPS and ATP, as measured by the detection of the p10 subunit of caspase-1 (Figure 2A).	ECO:0000006	experimental evidence	10090	mouse		bone marrow macrophage	CL:0002476	S
407	LPS&ATP&NLRP3&proCASP1	CHEBI:16412; CHEBI:15422; Q8R4B8; P29452	->	CASP1	P29452	19570822	2009	Fig.S1A	ECO:0000006	experimental evidence	10090	mouse	C57Bl/6J	macrophage	CL:0000235	S
408	LPS&ATP&proCASP1	CHEBI:16412; CHEBI:15422; P29452	->	CASP1	P29452	24475307	2014	Fig. 4A: ATP at 2.5 mM significantly increased the formation of active caspase-1 (20 kDa), the cleaved fraction from pro-capaspase-1.	ECO:0000006	experimental evidence	10090	mouse		bone marrow macrophage	CL:0002476	S	at the protein level (western blot shows cleavage)
409	LPS&ATP&proCASP1	CHEBI:16412; CHEBI:15422; P29452	->	CASP1	P29452	21151103	2011	Map1lc3b-/- macrophages had more of the active, cleaved... form of caspase-1 in response to treatment with LPS and ATP than did wild-type... macrophages(Fig. 1a).	ECO:0000006	experimental evidence	10090	mouse		bone marrow macrophage	CL:0002476	S	at the protein level
410	LPS&ATP&proCASP1	CHEBI:16412; CHEBI:15422; P29452	->	CASP1	P29452	19570822	2009	Fig.S1A	ECO:0000006	experimental evidence	10090	mouse	C57Bl/6J	macrophage	CL:0000235	S
411	LPS&ATP&proCASP1	CHEBI:16412; CHEBI:15422; P29466	->	CASP1	P29452	19570822	2009	Fig.S3B	ECO:0000006	experimental evidence	9606	human	Healthy individual / Patient with LOF mutation in IRAK4 (Q293X)	peripheral blood mononuclear cell	CL:2000001	S
412	LPS&ATP&proCASP1	CHEBI:16412; CHEBI:15422; P29452	->	CASP1	P29452	22948162	2012	In both primary bone marrow-derived Mɸ and immortalized wild-typeMɸ, only 10 min of incubation with LPS was sufficient to prime the NLRP3 inflammasome, which activated caspase-1 when ATP was added to the cells (Fig. 1, A and B).	ECO:0000006	experimental evidence	10090	mouse		bone marrow macrophage	CL:0002476	S
413	LPS&ATP&proCASP1	CHEBI:16412; CHEBI:15422; P29452	->	CASP1	P29452	23246432	2013	Fig.2B	ECO:0000006	experimental evidence	10090	mouse		peritoneal macrophage	CL:0000581	S
414	LPS&ATP&protein_deubiquitination&IL1B	CHEBI:16412; CHEBI:15422; GO:0016579; P10749	->	IL1B_secretion	GO:0050702	23246432	2013	The isopeptidase inhibitor G5 ... inhibited IL-1b secretion when added at the same time as LPS, as well as when added during the last 30 min simultaneously with ATP (Fig. 1A).	ECO:0000006	experimental evidence	10090	mouse		peritoneal macrophage	CL:0000581	S	G5 (3,5-bis((4-Nitrophenyl)methylene)-1,1-dioxide, tetrahydro-4H-thiopyran-4-one) has been used as a DUB inhibitor.
415	LPS&ATP&protein_deubiquitination&IL1B	CHEBI:16412; CHEBI:15422; GO:0016579; P10749	->	IL1B_secretion	GO:0050702	23246432	2013	in LPS-primed primary macrophages, G5 had no effect on the induction of pro-IL-1b, but inhibited caspase-1 p20 cleavage and secretion, as well as mature IL-1b p17 secretion triggered by extracellular ATP (Figure 2B).	ECO:0000006	experimental evidence	10090	mouse		peritoneal macrophage	CL:0000581	S
416	LPS&ATP&protein_deubiquitination	CHEBI:16412; CHEBI:15422; GO:0016579	->	NLRP3/PYCARD/CASP1	Q8R4B8; Q9EPB4; P29452	23246432	2013	G5 strongly inhibited the formation of ASC multimers in LPS/ATP-treated macrophages (Fig. 2C)	ECO:0000006	experimental evidence	10090	mouse		peritoneal macrophage	CL:0000581	S
417	LPS&ATP&protein_deubiquitination&proCASP1	CHEBI:16412; CHEBI:15422; GO:0016579; P29452	->	CASP1	P29452	22948162	2012	general deubiquitinating enzyme inhibitors ... were also able to block NLRP3 activation in N1-8 and NG5 cells in response to LPS plus ATP or ATP treatment alone (Fig. 4C), respectively, indicating that deubiquitination of NLRP3 by the priming and activation signals is critical for its activation.	ECO:0000006	experimental evidence	10090	mouse		macrophage	CL:0000235	S
418	LPS&ATP&protein_deubiquitination&proCASP1	CHEBI:16412; CHEBI:15422; GO:0016579; P29452	->	CASP1	P29452	23246432	2013	in LPS-primed primary macrophages, G5 had no effect on the induction of pro-IL-1b, but inhibited caspase-1 p20 cleavage and secretion, as well as mature IL-1b p17 secretion triggered by extracellular ATP (Figure 2B).	ECO:0000006	experimental evidence	10090	mouse		peritoneal macrophage	CL:0000581	S
419	LPS&ATP&PYCARD	CHEBI:16412; CHEBI:15422; Q9EPB4	->	IL1B	P10749	24475307	2014	ATP, cholesterol crystal or 7-ketocholesterol significantly increased the production of inflammasome product IL-1b in Asc+/+ BMMs, however, such increases were abolished in Asc-/- BMMs (Fig.3A–C).	ECO:0000006	experimental evidence	10090	mouse		bone marrow macrophage	CL:0002476	S	at the protein level (IL1B secretion)
420	LPS&ATP&PYCARD	CHEBI:16412; CHEBI:15422; Q9ULZ3	->	pyroptosis	GO:0070269	24990442	2014	Loss of NLRP3, ASC... or caspase-1 significantly delayed cell death triggered by ATP..., indicating that these NLRP3 stimuli primarily induce death by pyroptosis... (Fig 2C and D), rather than mitochondrial apoptosis.	ECO:0000006	experimental evidence	10090	mouse		bone marrow macrophage	CL:0002476	S	LPS-primed BMDMs from control mice or mice lacking NLRP3, Pycard or Caspase-1were stimulated with ATP or nigericin (NLRP3 inducer). Cell supernatants were analysed for LDH release (a measure of plasma membrane rupture). Completely blocked in the absence of NLRP3, PYCARD or CASP1 (Fig.2 C, D).
421	LPS&ATP&PYCARD&IL1B	CHEBI:16412; CHEBI:15422; Q9EPB4; P10749	->	IL1B_secretion	GO:0050702	16546100	2006	Recent studies have demonstrated similar defects in caspase-1 activation and IL-1b secretion in macrophages from ASC-deficient mice (Mariathasan et al., 2004).	ECO:0000033	traceable author statement
422	LPS&ATP&PYCARD	CHEBI:16412; CHEBI:15422; Q9EPB4	->	IL1A	P01582	16546100	2006	Release of IL-1a and IL-1b from TLR-primed and ATP-treated ASC-/- macrophages was reduced when compared to ASC+/+ macrophages (Fig. S1)	ECO:0000006	experimental evidence	10090	mouse		peritoneal macrophage	CL:0000581	S	at the protein level
423	LPS&ATP&PYCARD&CCL2	CHEBI:16412;CHEBI:15422; Q9EPB4; P10148	->	macrophage_chemotaxis	GO:0048246	24475307	2014	Enhanced migration (induced by CCL2, cf M&M p.3) was observed in Asc+/+ BMMs when they were incubated with non-atherogenic ATP (Fig. 8), which was attenuated in Asc-/- BMMs.	ECO:0000006	experimental evidence	10090	mouse		bone marrow macrophage	CL:0002476	S	This effect is not affected by CASP1 inhibitor and cannot by mimicked by IL1B. Confirmed in vivo (p. 5).
424	LPS&ATP&PYCARD&proCASP1	CHEBI:16412; CHEBI:15422; Q9EPB4; P29452	->	CASP1	P29452	16546100	2006	Recent studies have demonstrated similar defects in caspase-1 activation and IL-1b secretion in macrophages from ASC-deficient mice (Mariathasan et al., 2004).	ECO:0000033	traceable author statement
425	LPS&ATP&PYCARD&proCASP1	CHEBI:16412; CHEBI:15422; Q9EPB4; P29452	->	CASP1	P29452	19570822	2009	Fig.S1A	ECO:0000006	experimental evidence	10090	mouse	C57Bl/6J	macrophage	CL:0000235	S
426	LPS&ATP&ROS&IL1B	CHEBI:16412; CHEBI:15422; CHEBI:26523; P10749	->	IL1B_secretion	GO:0050702	21151103	2011	Treatment of macrophages with the mitochondria-targeted antioxidant Mito-TEMPO, a scavenger specific for mitochondrial ROS, inhibited the secretion of IL-1B and IL-18 in a dose-dependent manner in BMDMs but did not affect TNF secretion in response to LPS and ATP (Fig. 3f). + treatment with EtBr. + treatment with rotenone.	ECO:0000006	experimental evidence	10090	mouse		bone marrow macrophage	CL:0002476	S
427	LPS&ATP&ROS&IL18	CHEBI:16412; CHEBI:15422; CHEBI:26523; P70380	->	IL18_secretion	GO:0072616	21151103	2011	Treatment of macrophages with the mitochondria-targeted antioxidant Mito-TEMPO, a scavenger specific for mitochondrial ROS, inhibited the secretion of IL-1B and IL-18 in a dose-dependent manner in BMDMs but did not affect TNF secretion in response to LPS and ATP (Fig. 3f). + treatment with EtBr. + treatment with rotenone.	ECO:0000006	experimental evidence	10090	mouse		bone marrow macrophage	CL:0002476	S
428	LPS&ATP&ROS	CHEBI:16412; CHEBI:15422; CHEBI:26523	->	mtDNA	GO:0000262	21151103	2011	Rotenone treatment greatly augmented the copy number of cytosolic mtDNA in cells treated with LPS and ATP (Fig. 4c) + the mitochondria-targeted antioxidant Mito-TEMPO suppressed the release of mtDNA into the cytosol triggered by treatment with LPS and ATP (Fig. 4d).	ECO:0000006	experimental evidence	10090	mouse		bone marrow macrophage	CL:0002476	S
429	LPS&ATP&ROS&^BECN1	CHEBI:16412; CHEBI:15422; CHEBI:26523; O88597	->	mtDNA	GO:0000262	21151103	2011	Treatment with LPS and ATP produced approx. 2-fold more mtDNA translocation in Map1lc3b-/- and Becn1+/- macrophages than in wild-type cells (Fig. 4f).	ECO:0000006	experimental evidence	10090	mouse		bone marrow macrophage	CL:0002476	S
430	LPS&ATP&ROS&^MAP1LC3B	CHEBI:16412; CHEBI:15422; CHEBI:26523; Q9CQV6	->	mtDNA	GO:0000262	21151103	2011	Treatment with LPS and ATP produced approx. 2-fold more mtDNA translocation in Map1lc3b-/- and Becn1+/- macrophages than in wild-type cells (Fig. 4f).	ECO:0000006	experimental evidence	10090	mouse		bone marrow macrophage	CL:0002476	S
431	LPS&ATP&ROS&NLRP3	CHEBI:16412; CHEBI:15422; CHEBI:26523; Q96P20	->	mtDNA	GO:0000262	21151103	2011	NALP3 deficiency suppressed the release of mtDNA into the cytosol in response to treatment with LPS and ATP (Fig. 6d).	ECO:0000006	experimental evidence	10090	mouse		bone marrow macrophage	CL:0002476	S
432	LPS&ATP&ROS&proCASP1	CHEBI:16412; CHEBI:15422; CHEBI:26523; P29452	->	CASP1	P29452	21151103	2011	Mito-TEMPO abrogated the apparent increase in IL-1B secretion and caspase-1 activation in Map1lc3b-/- and Becn1+/- macrophages in response to LPS and ATP (Fig. 3g,h).	ECO:0000006	experimental evidence	10090	mouse		bone marrow macrophage	CL:0002476	S
433	LPS&ATP&ROS&proCASP1	CHEBI:16412; CHEBI:15422; CHEBI:26523; P29452	->	CASP1	P29452	22948162	2012	scavenging of ROS ... inhibited inflammasome activation in N1-8 macrophages, in which NLRP3 priming does not depend on transcriptional induction of NLRP3, in response to LPS plus ATP (Fig. 3A, left panel).	ECO:0000006	experimental evidence	10090	mouse	N1-8 Mɸ that express NLRP3 at a level comparable with that present in uninduced WT Mɸ	macrophage	CL:0000235	S
434	LPS&ATP&ROS&PYCARD	CHEBI:16412; CHEBI:15422; CHEBI:26523; Q9ULZ3	->	mtDNA	GO:0000262	21151103	2011	We obtained similar results with ASC-deficient macrophages (Fig. 6e) (i.e. PYCARD deficiency suppressed the release of mtDNA into the cytosol in response to treatment with LPS and ATP)	ECO:0000006	experimental evidence	10090	mouse		bone marrow macrophage	CL:0002476	S
435	LPS&ATP&TICAM1&proCASP1	CHEBI:16412; CHEBI:15422; Q80UF7; P29452	->	CASP1	P29452	19570822	2009	Macrophages deficient in MyD88 or TRIF responded normally to LPS and ATP with cleavage of caspase-1, whereas macrophages doubly deficient in both MyD88 and TRIF or TLR4 failed to respond (Fig. S2A). These results show that both TRIF- and MyD88-dependent signaling pathways can compensate for each other in their ability to induce priming for NLRP3 activation.	ECO:0000006	experimental evidence	10090	mouse	C57Bl/6J	macrophage	CL:0000235	S
436	LPS&ATP&TLR4&proCASP1	CHEBI:16412; CHEBI:15422; Q9QUK6; P29452	->	CASP1	P29452	19570822	2009	Preincubation with an activating Ab, but not with a blocking TLR4/MD-2 Ab, led to the cleavage of caspase-1 in wildtype macrophages when stimulated with ATP (Fig. 2A) (also done with TLR4-ko and MD2 ko mɸ).	ECO:0000006	experimental evidence	10090	mouse	C57Bl/6J	macrophage	CL:0000235	S
437	LPS&ATP&TLR4&proCASP1	CHEBI:16412; CHEBI:15422; Q9QUK6; P29452	->	CASP1	P29452	19570822	2009	Macrophages deficient in MyD88 or TRIF responded normally to LPS and ATP with cleavage of caspase-1, whereas macrophages doubly deficient in both MyD88 and TRIF or TLR4 failed to respond	ECO:0000006	experimental evidence	10090	mouse		macrophage	CL:0000235	S
438	LPS&CASP1&^BIRC2&^BIRC3&^XIAP&IL1B	CHEBI:16412; P29452; Q62210; O08863; Q60989; P10749	->	IL1B_secretion	GO:0050702	22365665	2012	Deletion of NLRP3 reduced compound A-stimulated IL-1α and IL-1β secretion to a similar extent as observed in Pycard−/− (also known as Asc) or Casp1−/− BMDCs ( Figures 3A, 3B, and S3B) and BMDMs ( Figures 3C and S3A).	ECO:0000006	experimental evidence	10090	mouse		macrophage	CL:0000235	S	CASP1 KO. Decreases but not completely abolsihes wt effect Compound A: IAP-antagonist ‘‘Smac mimetic’’ compound. BIRC2 cIAP1 and BIRC3: Ciap2.
439	LPS&CASP1&^BIRC2&^BIRC3&^XIAP&IL1B	CHEBI:16412; P29452; Q62210; O08863; Q60989; P10749	->	IL1B_secretion	GO:0050702	22365665	2012	Deletion of NLRP3 reduced compound A-stimulated IL-1α and IL-1β secretion to a similar extent as observed in Pycard−/− (also known as Asc) or Casp1−/− BMDCs ( Figures 3A, 3B, and S3B) and BMDMs ( Figures 3C and S3A).	ECO:0000006	experimental evidence	10090	mouse		dendritic cell	CL:0000451	S	CASP1 KO. Decreases but not completely abolsihes wt effect Compound A: IAP-antagonist ‘‘Smac mimetic’’ compound. BIRC2 cIAP1 and BIRC3: Ciap2.
440	LPS&CASP1&^BIRC2&^BIRC3&^XIAP	CHEBI:16412; P29452; Q62210; O08863; Q60989	->	IL1A	P01582	22365665	2012	Deletion of NLRP3 reduced compound A-stimulated IL-1α and IL-1β secretion to a similar extent as observed in Pycard−/− (also known as Asc) or Casp1−/− BMDCs ( Figures 3A, 3B, and S3B) and BMDMs ( Figures 3C and S3A).	ECO:0000006	experimental evidence	10090	mouse		dendritic cell	CL:0000451	S	CASP1 KO. Decreases but not completely abolsihes wt effect Compound A: IAP-antagonist ‘‘Smac mimetic’’ compound. BIRC2 cIAP1 and BIRC3: Ciap2.
441	LPS&CASP1&^BIRC2&^BIRC3&^XIAP&IL1B	CHEBI:16412; P29452; Q9EPB4; Q62210; O08863; Q60989; P10749	->	IL1B_secretion	GO:0050702	22365665	2012	Deletion of NLRP3 reduced compound A-stimulated IL-1α and IL-1β secretion to a similar extent as observed in Pycard−/− (also known as Asc) or Casp1−/− BMDCs ( Figures 3A, 3B, and S3B) and BMDMs ( Figures 3C and S3A).	ECO:0000006	experimental evidence	10090	mouse		dendritic cell	CL:0000451	S	CASP1 KO. Decreases but not completely abolsihes wt effect Compound A: IAP-antagonist ‘‘Smac mimetic’’ compound. BIRC2 cIAP1 and BIRC3: Ciap2.
442	LPS&CASP8&RIPK3	CHEBI:16412; Q14790; Q9Y572	->	IL6	P05231	24990442	2014	LPS injection caused lower levels of cytokine production in Ripk3-/- and Casp8-/- mice when compared to WT and Ripk3-/- mice (Fig 4F->H)	ECO:0000006	experimental evidence	10090	mouse		bone marrow macrophage	CL:0002476	S
443	LPS&CASP8&RIPK3	CHEBI:16412; Q14790; Q9Y572	->	TNF	P01375	24990442	2014	LPS injection caused lower levels of cytokine production in Ripk3-/- and Casp8-/- mice when compared to WT and Ripk3-/- mice (Fig 4F->H)	ECO:0000006	experimental evidence	10090	mouse		bone marrow macrophage	CL:0002476	S
444	LPS&cholesterol_crystal	CHEBI:16412; CHEBI:16113?	->	IL1B	P01584	20428172	2010	Cholesterol crystals added to unprimed cells did not release IL-1b into the supernatant, indicating the absence of any contaminants that would be sufficient for the priming of cells (Fig.2a)	ECO:0000006	experimental evidence	9606	human		macrophage	CL:0000235	S
445	LPS&cholesterol_crystal	CHEBI:16412; CHEBI:16113?	->	IL1B	P10749	20428172	2010	Supplementary Fig.5	ECO:0000006	experimental evidence	10090	mouse		dendritic cell	CL:0000451	S
446	LPS&cholesterol_crystal	CHEBI:16412; CHEBI:16113?	->	IL18	P70380	20428172	2010	Supplementary Fig.5	ECO:0000006	experimental evidence	10090	mouse		macrophage	CL:0000235	S
447	LPS&cholesterol_crystal	CHEBI:16412; CHEBI:16113?	->	IL1B	P01584	20668705	2010	In the presence of ...LPS, cholesterol crystals induced dose-dependent secretion of IL-1b in primary human monocytes and macrophages (Fig.2A– B)	ECO:0000006	experimental evidence	9606	human		macrophage	CL:0000235	S	measure of IL1B release in the CM => at the protein level (active IL1B)
448	LPS&cholesterol_crystal	CHEBI:16412; CHEBI:16113?	->	NLRP3/PYCARD/CASP1	Q8R4B8; Q9EPB4; P29452	24475307	2014	we also detected similar increases in NLRP3 inflammasomes and colocalization pattern upon treatment of BMMs with atherogenic stimuli cholesterol crystals (Fig.1B).	ECO:0000006	experimental evidence	10090	mouse		bone marrow macrophage	CL:0002476	U
449	LPS&cholesterol_crystal	CHEBI:16412; CHEBI:16113?	->	IL1B	P10749	24475307	2014	ATP, cholesterol crystal or 7-ketocholesterol significantly increased the production of inflammasome product IL-1b in Asc+/+ BMMs, however, such increases were abolished in Asc-/- BMMs (Fig.3A–C).	ECO:0000006	experimental evidence	10090	mouse		bone marrow macrophage	CL:0002476	S	at the protein level (IL1B secretion)
450	LPS&cholesterol_crystal&IL1B	CHEBI:16412; CHEBI:16113; P10749	->	IL1B_secretion	GO:0050702	23812099	2013	CD36 deficiency did not affect induction of IL-1β by other NLRP3 activators including cholesterol crystals generated in vitro or ATP, or the AIM2-inflammasome activator poly(dA:dT)	ECO:0000006	experimental evidence	10090	mouse		macrophage	CL:0000235	S
451	LPS&cholesterol_crystal&CASP1&IL1B	CHEBI:16412; CHEBI:16113; P29452; P10749	->	IL1B_secretion	GO:0050702	23812099	2013	oxLDL -induced IL-1β was dependent on caspase-1 as this response was reduced in LPS-primed macrophages treated with both a broad (ZVAD-fmk) or specific (YVAD-fmk) caspase-1 inhibitor peptide, which also inhibited IL-1β secretion induced by synthetic cholesterol crystals, ATP and AIM2	ECO:0000006	experimental evidence	10090	mouse		macrophage	CL:0000235	S	YVAD-fmk CASP1 inhibitor
452	LPS&cholesterol_crystal&lysosome&IL1B	CHEBI:16412; CHEBI:16113; GO:0005764; P10749	->	IL1B_secretion	GO:0050702	23812099	2013	To further investigate the role of lysosomal function in oxLDL -triggered NLRP3 activation we inhibited macrophage lysosomal maturation using bafilomycin-A1 and observed a marked reduction in IL-1β secretion by macrophages treated with oxLDL or synthetic crystalline cholesterol, but not ATP or poly(dA:dT)	ECO:0000006	experimental evidence	10090	mouse		macrophage	CL:0000235	S	Bafilomycin-A1: inhibitor of lysosomal maturation
453	LPS&cholesterol_crystal&NFE2L2	CHEBI:16412; CHEBI:16113?; Q60795	->	IL1A	P01582	21484785	2011	macrophages give same results as line 30 dendritic cells	ECO:0000006	experimental evidence	10090	mouse	wild-type or ApoE-/-?	bone marrow macrophage	CL:0002476	S	at the protein level
454	LPS&cholesterol_crystal&NFE2L2	CHEBI:16412; CHEBI:16113?; Q60795	->	IL1B	P10749	21484785	2011	macrophages give same results as line 30 dendritic cells	ECO:0000006	experimental evidence	10090	mouse	wild-type or ApoE-/-?	bone marrow macrophage	CL:0002476	S	at the protein level
455	LPS&cholesterol_crystal&NFE2L2&IL1B	CHEBI:16412; CHEBI:16113?; Q60795; P10749	->	IL1B_secretion	GO:0050702	21484785	2011	Fig.4F shows cleavage of IL1B	ECO:0000006	experimental evidence	10090	mouse	wild-type or ApoE-/-?	bone marrow macrophage	CL:0002476	S	at the protein level
456	LPS&cholesterol_crystal&NLRP3&IL1B	CHEBI:16412; CHEBI:16113; Q8R4B8; P10749	->	IL1B_secretion	GO:0050702	23812099	2013	IL-1β was similarly reduced in NLRP3–/– macrophages treated with other NLRP3 activators, including synthetic cholesterol crystals and ATP.	ECO:0000006	experimental evidence	10090	mouse		macrophage	CL:0000235	S	NLRP3 KO
457	LPS&dsDNA&IL18	CHEBI:16412; CHEBI:75979; P70380	->	IL18_secretion	GO:0072616	23144495	2012	Fig. 3D	ECO:0000006	experimental evidence	10090	mouse		bone marrow macrophage	CL:0002476	S
458	LPS&dsDNA&CASP1&IL1B	CHEBI:16412; CHEBI:75979; P29452; P10749	->	IL1B_secretion	GO:0050702	23144495	2012	Fig.2	ECO:0000006	experimental evidence	10090	mouse		bone marrow macrophage	CL:0002476	S
459	LPS&dsDNA&PYCARD&IL1B	CHEBI:16412; CHEBI:75979; Q9EPB4; P10749	->	IL1B_secretion	GO:0050702	23144495	2012	Fig.2. ANN:IL1B secretion through dsDNA activation is mediated by the inflammasome (AIMO, NOT NLRP3), hence requires PYCARD and CASP1.	ECO:0000006	experimental evidence	10090	mouse		bone marrow macrophage	CL:0002476	S
460	LPS&FASLG	CHEBI:16412; P41047	->	IL1B	P10749	23144495	2012	mFasL incubation of BMDMs led to a marked increase in pro–IL-1b production (Fig. 2B).	ECO:0000006	experimental evidence	10090	mouse		bone marrow macrophage	CL:0002476	S	at the protein level
461	LPS&FASLG	CHEBI:16412; P41047	->	CASP8	O89110	23144495	2012	Fas activation induced caspase-8 activity in BMDMs (Fig 3A, Supplemental Fig. 2A) (in LPS-primed macrophages).	ECO:0000006	experimental evidence	10090	mouse		bone marrow macrophage	CL:0002476	S
462	LPS&FASLG&CASP8&IL1B	CHEBI:16412; P41047; O89110; P10749	->	IL1B_secretion	GO:0050702	23144495	2012	Fig1A, 2 and S1-ANN: IL1B secretion through FASLG activation is NOT mediated by the inflammasome, it occurs in the absence of PYCARD and CASP1. primed caspase-8/Rip3 double-deficient BMDMs failed to cleave IL-1b (Fig. 3B). IL-1b activation was only reduced after inhibition of caspase-8 (Fig. S2F).	ECO:0000006	experimental evidence	10090	mouse		bone marrow macrophage	CL:0002476	S
463	LPS&FASLG&CASP8&IL18	CHEBI:16412; P41047; O89110; P70380	->	IL18_secretion	GO:0072616	23144495	2012	Fig. 3D	ECO:0000006	experimental evidence	10090	mouse		bone marrow macrophage	CL:0002476	S
464	LPS&FASLG&FADD&IL1B	CHEBI:16412; P41047; Q61160; P10749	->	IL1B_secretion	GO:0050702	23144495	2012	deletion of FADD also abolished IL-1b cleavage and secretion in BMDCs, and this effect was paralleled by a resistance to cell death induction via mFasL (Fig. S2C, S2–E).	ECO:0000006	experimental evidence	10090	mouse		bone marrow macrophage	CL:0002476	S
465	LPS&IFNG	CHEBI:16412; P01579	->	F3	P20352	21670495	2011	TF procoagulant activity was investigated in BM-derived macrophages primed with interferon-γ and LPS to induce TF expression (36 -> PubMed: 17332247).	ECO:0000033	traceable author statement
466	LPS&IFNG&ATP&P2RX7	CHEBI:16412; P01579; CHEBI:15422; Q9Z1M0	->	Activated_factor_Xa_heavy_chain	PRO_0000027791	21670495	2011	ATP activation of P2X7 receptor induces macrophage TF activation coupled to TF+ MP release (Fig. 1A). TF activity, measured by FXa generation assays on macrophage cell surfaces or released MPs after stimulation with ATP (5 mM)	ECO:0000006	experimental evidence	10090	mouse		macrophage	CL:0000235	S	Choose between lines 425 and 426 (i.e between showing activated F210 form or simply F10) and then between these and 427/428 that shows F10 activation by F3 (kind of decomposition of the process. The active form of factor 10 is increased and this assay is used as a measure of tissue factor activity.
467	LPS&IFNG&ATP&P2RX7	CHEBI:16412; P01579; CHEBI:15422; Q9Z1M0	->	F10	P00742	21670495	2011	ATP activation of P2X7 receptor induces macrophage TF activation coupled to TF+ MP release (Fig. 1A). TF activity, measured by FXa generation assays on macrophage cell surfaces or released MPs after stimulation with ATP (5 mM)	ECO:0000006	experimental evidence	10090	mouse		macrophage	CL:0000235	S	Choose between lines 425 and 426 (i.e between showing activated F210 form or simply F10) and then between these and 427/428 that shows F10 activation by F3 (kind of decomposition of the process. The active form of factor 10 is increased and this assay is used as a measure of tissue factor activity.
468	LPS&IFNG&ATP&P2RX7	CHEBI:16412; P01579; CHEBI:15422; Q9Z1M0	->	F3	P20352	21670495	2011	ATP activation of P2X7 receptor induces macrophage TF activation coupled to TF+ MP release (Fig. 1A). TF activity, measured by FXa generation assays on macrophage cell surfaces or released MPs after stimulation with ATP (5 mM)	ECO:0000006	experimental evidence	10090	mouse		macrophage	CL:0000235	S	Choose between lines 425 and 426 (i.e between showing activated F210 form or simply F10) and then between these and 427/428 that shows F10 activation by F3 (kind of decomposition of the process. The active form of factor 10 is increased and this assay is used as a measure of tissue factor activity.
469	LPS&IFNG&ATP&P2RX7	CHEBI:16412; P01579; CHEBI:15422; Q9Z1M0	->	blood_microparticle_formation	GO:0072564	21670495	2011	ATP activation of P2X7 receptor induces macrophage TF activation coupled to TF+ MP release (Fig. 1A). TF activity, measured by FXa generation assays on macrophage cell surfaces or released MPs after stimulation with ATP (5 mM)	ECO:0000006	experimental evidence	10090	mouse		macrophage	CL:0000235	S	Choose lines 429 or 430/431.
470	LPS&IFNG&ATP&P2RX7	CHEBI:16412; P01579; CHEBI:15422; Q9Z1M0	->	F3	P20352	21670495	2011	ATP activation of P2X7 receptor induces macrophage TF activation coupled to TF+ MP release (Fig. 1A). TF activity, measured by FXa generation assays on macrophage cell surfaces or released MPs after stimulation with ATP (5 mM)	ECO:0000006	experimental evidence	10090	mouse		macrophage	CL:0000235	S	Choose lines 429 or 430/431.
471	LPS&IFNG&ATP&P2RX7	CHEBI:16412; P01579; CHEBI:15422; Q9Z1M0	->	SELPLG	Q62170	21670495	2011	ATP activation of macrophages promoted the release of MPs that carried TF, the thrombus-targeting receptor PSGL-1..., integrin β1, and PDI (Figure 1C).	ECO:0000006	experimental evidence	10090	mouse		macrophage	CL:0000235	S	These 3 proteins are representative of microparticles => we could keep line 429 and delete lines 433, 434, 435. Note that MPs were isolated by centrifugation from culture medium => not in mɸ, but rather SN
472	LPS&IFNG&ATP&P2RX7	CHEBI:16412; P01579; CHEBI:15422; Q9Z1M0	->	ITGB1	P09055	21670495	2011	ATP activation of macrophages promoted the release of MPs that carried TF, the thrombus-targeting receptor PSGL-1..., integrin β1, and PDI (Figure 1C).	ECO:0000006	experimental evidence	10090	mouse		macrophage	CL:0000235	S	These 3 proteins are representative of microparticles => we could keep line 432 and delete lines 433, 434, 435. Note that MPs were isolated by centrifugation from culture medium => not in mɸ, but rather SN
473	LPS&IFNG&ATP&P2RX7	CHEBI:16412; P01579; CHEBI:15422; Q9Z1M0	->	P4HB	P09103	21670495	2011	ATP activation of macrophages promoted the release of MPs that carried TF, the thrombus-targeting receptor PSGL-1..., integrin β1, and PDI (Figure 1C).	ECO:0000006	experimental evidence	10090	mouse		macrophage	CL:0000235	S	These 3 proteins are representative of microparticles => we could keep line 432 and delete lines 433, 434, 435. Note that MPs were isolated by centrifugation from culture medium => not in mɸ, but rather SN
474	LPS&IFNG&ATP&P2RX7&IL1B	CHEBI:16412; P01579; CHEBI:15422; Q9Z1M0; P10749	->	IL1B_secretion	GO:0050702	21670495	2011	P2X7 receptor signaling also triggers the release of the proinflammatory cytokine IL-1β (Figure S4).	ECO:0000006	experimental evidence	10090	mouse		macrophage	CL:0000235	S
475	LPS&IFNG&ATP&P2RX7	CHEBI:16412; P01579; CHEBI:15422; Q9Z1M0	->	blood_coagulation,_extrinsic_pathway	GO:0007598	21670495	2011	ATP stimulation of WT macrophages, but not P2rx7–/– macrophages, resulted in abundant fibrin deposition covering cells (Fig. 4)…	ECO:0000006	experimental evidence	10090	mouse		macrophage	CL:0000235	S	macrophage TF remains encrypted under quasiphysiological conditions of flowing blood and demonstrated that P2X7 receptor activation is a sufficient stimulus to trigger myeloid cell prothrombotic activity. In vivo experiments with BM chimera showed that P2X7 receptor functions to promote thrombosis not only in the myeloid and hematopoietic compartment, but also in the vessel wall.
476	LPS&IFNG&ATP&P4HB	CHEBI:16412; P01579; CHEBI:15422; P09103	->	blood_microparticle_formation	GO:0072564	21670495	2011	the anti-PDI antibody RL90 ... significantly reduced the release of MP procoagulant activity... (Figure 2E).	ECO:0000006	experimental evidence	10090	mouse		macrophage	CL:0000235	S	Assays with MPs isolated by centrifugation from culture medium => not in mɸ, but rather SN
477	LPS&IFNG&ATP&ROS	CHEBI:16412; P01579; CHEBI:15422; Q9Z1M0	->	blood_microparticle_formation	GO:0072564	21670495	2011	a 30-minute pretreatment with DPI ... prevented the typical loss of TF from ATP-stimulated cells and reduced the release of TF on MPs. ATP stimulation of TF cell surface activity and the release of procoagulant MPs were reduced (Fig. 3A). Confirmed using N-acetly cysteine (Fig. 3C).	ECO:0000006	experimental evidence	10090	mouse		macrophage	CL:0000235	S	ROS generation, presumably through nitric oxide scavenging, is a crucial step in promoting MP release after ATP stimulation.
478	LPS&IFNG&ATP&ROS	CHEBI:16412; P01579; CHEBI:15422; Q9Z1M0	->	Activated_factor_Xa_heavy_chain	PRO_0000027791	21670495	2011	a 30-minute pretreatment with DPI ... prevented the typical loss of TF from ATP-stimulated cells and reduced the release of TF on MPs. ATP stimulation of TF cell surface activity and the release of procoagulant MPs were reduced (Fig. 3A). Confirmed using N-acetly cysteine (Fig. 3C).	ECO:0000006	experimental evidence	10090	mouse		macrophage	CL:0000235	S	Always speaking aboutTF ACTIVATION (measured as factor10 activation), NOT production
479	LPS&IRAK1	CHEBI:16412; P51617	->	IKBKB	O88351	17478729	2007	HMECs were stably transfected with a gene encoding a truncated mutant of IRAK-1 that interrupts LPS-induced NF-κB activation.22	ECO:0000033	traceable author statement
480	LPS&MYD88	CHEBI:16412; Q99836	->	IKBKB	O14920	17478729	2007	activation of IKKβ in response to either LPS or FFA was strongly attenuated by transfection with DN-MyD88.	ECO:0000006	experimental evidence	9606	human	HMECs	endothelial cell	CL:0000115	S	HMECs
481	LPS&MYD88&IRAK1	CHEBI:16412; Q99836; P51617	->	ICAM1/2/3/4/5	P05362; P13598; P32942; Q14773; Q9UMF0	17478729	2007	Each of these inflammatory stimuli induced both IL-6 and ICAM expression, and in the case of palmitate and LPS, but not TNF-α, these effects were inhibited by DN-MyD88 and DN-IRAK compared with GFP controls	ECO:0000006	experimental evidence	9606	human	HMECs	endothelial cell	CL:0000115	S	HMECs
482	LPS&MYD88&IRAK1	CHEBI:16412; Q99836; P51617	->	IL6	P05231	17478729	2007	Each of these inflammatory stimuli induced both IL-6 and ICAM expression, and in the case of palmitate and LPS, but not TNF-α, these effects were inhibited by DN-MyD88 and DN-IRAK compared with GFP controls	ECO:0000006	experimental evidence	9606	human	HMECs	endothelial cell	CL:0000115	S	HMECs
483	LPS&MYD88&TICAM1	CHEBI:16412; P22366; Q80UF7	->	NLRP3	Q8R4B8	19570822	2009	LPS failed to induce NLRP3 or pro-IL-1 in cells lacking TLR4 or doubly deficient in MyD88 and TRIF, and NF- B inhibition led to a dose-dependent reduction of NLRP3 protein induction by LPS (Fig. S4, A and B).	ECO:0000006	experimental evidence	10090	mouse	C57Bl/6J	macrophage	CL:0000235	S
484	LPS&MYD88&TICAM1	CHEBI:16412; P22366; Q80UF7	->	IL1B	P10749	19570822	2009	LPS failed to induce NLRP3 or pro-IL-1 in cells lacking TLR4 or doubly deficient in MyD88 and TRIF, and NF- B inhibition led to a dose-dependent reduction of NLRP3 protein induction by LPS (Fig. S4, A and B).	ECO:0000006	experimental evidence	10090	mouse	C57Bl/6J	macrophage	CL:0000235	S
485	LPS&NAMPT	CHEBI:16412; P43490	->	NAD+	CHEBI:15846	21245135	2011	FK866 prevented NAD+ accumulation and disrupted SIRT1 binding to the TNF-α promoter	ECO:0000006	experimental evidence	9606	human	THP1	monocyte	CL:0000576	S
486	LPS&NAMPT	CHEBI:16412; P43490	->	SIRT1	Q96EB6	21245135	2011	FK866 prevented NAD+ accumulation and disrupted SIRT1 binding to the TNF-α promoter	ECO:0000006	experimental evidence	9606	human	THP1	monocyte	CL:0000576	S
487	LPS&NFKB_complex	CHEBI:16412; GO:0071159	->	NLRP3	Q8R4B8	22569257	2012	pretreatment with JSH-23 substantially attenuated LPS- or PGN-induced expression of NLRP3 mRNA and protein in peritoneal macrophages. Similarly, LPS- or PGN-induced expression of NLRP3 steady state mRNA and protein was also greatly inhibited with the treatment of JSH-23	ECO:0000006	experimental evidence	10090	mouse		peritoneal macrophage	CL:0000581	S	JSH-23: NF-KB inhibitor
488	LPS&NFKB_complex	CHEBI:16412; GO:0071159	->	NLRP3	Q8R4B8	22569257	2012	pretreatment with JSH-23 substantially attenuated LPS- or PGN-induced expression of NLRP3 mRNA and protein in Raw cells. Similarly, LPS- or PGN-induced expression of NLRP3 steady state mRNA and protein was also greatly inhibited with the treatment of JSH-23	ECO:0000006	experimental evidence	10090	mouse	RAW 264.7	macrophage	CL:0000235	S	JSH-23: NF-KB inhibitor
489	LPS&NFKB_complex	CHEBI:16412; GO:0071159	->	NLRP3	Q8R4B8	19570822	2009	LPS stimulation... led to strong, NF- B-dependent increases in NLRP3 mRNA in mouse macrophages (Fig. 3C).	ECO:0000006	experimental evidence	10090	mouse	C57Bl/6J	macrophage	CL:0000235	S	Inhibitor: Bay11-7082
490	LPS&NFKB_complex	CHEBI:16412; GO:0071159	->	NLRP3	Q8R4B8	19570822	2009	Fig.S4B	ECO:0000006	experimental evidence	10090	mouse	C57Bl/6J	macrophage	CL:0000235	S
491	LPS&NFKB_complex	CHEBI:16412; GO:0071159	->	IL1B	P10749	19570822	2009	LPS failed to induce NLRP3 or pro-IL-1 in cells lacking TLR4 or doubly deficient in MyD88 and TRIF, and NF- B inhibition led to a dose-dependent reduction of NLRP3 protein induction by LPS (Fig. S4, A and B).	ECO:0000006	experimental evidence	10090	mouse	C57Bl/6J	macrophage	CL:0000235	S
492	LPS&NLRC4/PYCARD/CASP1	CHEBI:16412; -	->	IL6	P08505	23246432	2013	Fig. S2B	ECO:0000006	experimental evidence	10090	mouse		macrophage	CL:0000235	S
493	LPS&NLRP3	CHEBI:16412; Q8R4B8	->	IL1B	P10749	19570822	2009		ECO:0000006	experimental evidence	10090	mouse	C57Bl/6J	macrophage	CL:0000235	S
494	LPS&NLRP3&^BIRC2&^BIRC3&^XIAP&IL1B	CHEBI:16412; Q8R4B8; Q62210; O08863; Q60989; P10749	->	IL1B_secretion	GO:0050702	22365665	2012	Deletion of NLRP3 reduced compound A-stimulated IL-1α and IL-1β secretion to a similar extent as observed in Pycard−/− (also known as Asc) or Casp1−/− BMDCs ( Figures 3A, 3B, and S3B) and BMDMs ( Figures 3C and S3A).	ECO:0000006	experimental evidence	10090	mouse		macrophage	CL:0000235	S	NLRP3 KO. Decreases but not completely abolsihes wt effect Compound A: IAP-antagonist ‘‘Smac mimetic’’ compound. BIRC2 cIAP1 and BIRC3: Ciap2.
495	LPS&NLRP3&^BIRC2&^BIRC3&^XIAP	CHEBI:16412; Q8R4B8; Q62210; O08863; Q60989	->	IL1A	P01582	22365665	2012	Deletion of NLRP3 reduced compound A-stimulated IL-1α and IL-1β secretion to a similar extent as observed in Pycard−/− (also known as Asc) or Casp1−/− BMDCs ( Figures 3A, 3B, and S3B) and BMDMs ( Figures 3C and S3A).	ECO:0000006	experimental evidence	10090	mouse		dendritic cell	CL:0000451	S	NLRP3 KO. Decreases but not completely abolsihes wt effect Compound A: IAP-antagonist ‘‘Smac mimetic’’ compound. BIRC2 cIAP1 and BIRC3: Ciap2.
496	LPS&NLRP3&^BIRC2&^BIRC3&^XIAP&IL1B	CHEBI:16412; Q8R4B8; Q62210; O08863; Q60989; P10749	->	IL1B_secretion	GO:0050702	22365665	2012	Deletion of NLRP3 reduced compound A-stimulated IL-1α and IL-1β secretion to a similar extent as observed in Pycard−/− (also known as Asc) or Casp1−/− BMDCs ( Figures 3A, 3B, and S3B) and BMDMs ( Figures 3C and S3A).	ECO:0000006	experimental evidence	10090	mouse		dendritic cell	CL:0000451	S	PYCARD KO. Decreases but not completely abolsihes wt effect Compound A: IAP-antagonist ‘‘Smac mimetic’’ compound. BIRC2 cIAP1 and BIRC3: Ciap2.
497	LPS&NLRP3&^BIRC2&^BIRC3&^XIAP&proCASP1	CHEBI:16412; Q8R4B8; Q62210; O08863; Q60989; P29452	->	CASP1	P29452	22365665	2012	Consistent with compound A causing activation of NLRP3, caspase-1 processing and its secretion was abolished in NLRP3−/− and Pycard−/− BMDMs but unaffected in NLRC4 inflammasome-deficient BMDMs	ECO:0000006	experimental evidence	10090	mouse		macrophage	CL:0000235	S	NLRP3 KO. Decreases but not completely abolsihes wt effect Compound A: IAP-antagonist ‘‘Smac mimetic’’ compound. BIRC2 cIAP1 and BIRC3: Ciap2.
498	LPS&NLRP3&^BIRC2&^BIRC3&^XIAP&proCASP1	CHEBI:16412; Q8R4B8; Q62210; O08863; Q60989; P29452	->	CASP1	P29452	22365665	2012	Consistent with compound A causing activation of NLRP3, caspase-1 processing and its secretion was abolished in NLRP3−/− and Pycard−/− BMDMs but unaffected in NLRC4 inflammasome-deficient BMDMs	ECO:0000006	experimental evidence	10090	mouse		dendritic cell	CL:0000451	S	NLRP3 KO. Decreases but not completely abolsihes wt effect Compound A: IAP-antagonist ‘‘Smac mimetic’’ compound. BIRC2 cIAP1 and BIRC3: Ciap2.
499	LPS&NLRP3&potassium_ion_export&proCASP1	CHEBI:16412; Q8R4B8; GO:0071435; P29452	->	CASP1	P29452	19570822	2009	Fig. 4D	ECO:0000006	experimental evidence	10090	mouse	C57Bl/6J	macrophage	CL:0000235	S
500	LPS&oxLDL&ATP&PYCARD	CHEBI:16412; CHEBI:60151; CHEBI:15422; Q9EPB4	->	macrophage_derived_foam_cell_differentiation	GO:0010742	24475307	2014	The caspase-1 inhibitor Z-WEHD-FMK (WEHD), IL1R antagonist (IL1Ra) or Asc gene deletion blocked the lipid loading of BMMs by ATP (Fig. 5).	ECO:0000006	experimental evidence	10090	mouse		bone marrow macrophage	CL:0002476	S	lipid accumulation in macrophages. Experiments in cells +/- PYCARD +/- CASP1 or +/- PYCARD +/- IL1RN
501	LPS&oxLDL&ATP&PYCARD&^IL1RN	CHEBI:16412; CHEBI:60151; CHEBI:15422; Q9EPB4; P25085	->	macrophage_derived_foam_cell_differentiation	GO:0010742	24475307	2014	The caspase-1 inhibitor Z-WEHD-FMK (WEHD), IL1R antagonist (IL1Ra) or Asc gene deletion blocked the lipid loading of BMMs by ATP (Fig. 5).	ECO:0000006	experimental evidence	10090	mouse		bone marrow macrophage	CL:0002476	S	lipid accumulation in macrophages. Experiments in cells +/- PYCARD +/- CASP1 or +/- PYCARD +/- IL1RN
502	LPS&oxLDL&ATP&PYCARD&CASP1	CHEBI:16412; CHEBI:60151; CHEBI:15422; Q9EPB4; P29452	->	macrophage_derived_foam_cell_differentiation	GO:0010742	24475307	2014	The caspase-1 inhibitor Z-WEHD-FMK (WEHD), IL1R antagonist (IL1Ra) or Asc gene deletion blocked the lipid loading of BMMs by ATP (Fig. 5).	ECO:0000006	experimental evidence	10090	mouse		bone marrow macrophage	CL:0002476	S	lipid accumulation in macrophages. Experiments in cells +/- PYCARD +/- CASP1 or +/- PYCARD +/- IL1RN
503	LPS&oxLDL&CASP1&IL1B	CHEBI:16412; CHEBI:60151; P29452; P10749	->	IL1B_secretion	GO:0050702	23812099	2013	oxLDL -induced IL-1β was dependent on caspase-1 as this response was reduced in LPS-primed macrophages treated with both a broad (ZVAD-fmk) or specific (YVAD-fmk) caspase-1 inhibitor peptide, which also inhibited IL-1β secretion induced by synthetic cholesterol crystals, ATP and AIM2	ECO:0000006	experimental evidence	10090	mouse		macrophage	CL:0000235	S	YVAD-fmk CASP1 inhibitor
504	LPS&oxLDL&CD36&IL1B	CHEBI:16412; CHEBI:60151; Q08857; P10749	->	IL1B_secretion	GO:0050702	23812099	2013	Notably, oxLDL , but not unmodified LDL, induced the release of IL-1β from lipopolysaccharide (LPS)-primed wild-type, but not Cd36–/– macrophages	ECO:0000006	experimental evidence	10090	mouse		macrophage	CL:0000235	S
505	LPS&oxLDL&IL1B_secretion	CHEBI:16412; CHEBI:60151; GO:0050702	->	macrophage_derived_foam_cell_differentiation	GO:0010742	24475307	2014	administration of IL-1b produced more dramatic increase in lipid accumulation (Fig.5).	ECO:0000006	experimental evidence	10090	mouse		bone marrow macrophage	CL:0002476	S
506	LPS&oxLDL&LIPA&IL1B	CHEBI:16412; CHEBI:60151; Q9Z0M5; P10749	->	IL1B_secretion	GO:0050702	23812099	2013	Lalistat abrogated cholesterol crystal formation within oxLDL -treated macrophages (Fig. 2f), as well as mature IL-1β secretion (Fig. 2g), but did not affect IL-1β secretion induced by in vitro formed cholesterol crystals.	ECO:0000006	experimental evidence	10090	mouse		macrophage	CL:0000235	S	Lalistat, a specific inhibitor of LAL
507	LPS&oxLDL&LIPA	CHEBI:16412; CHEBI:60151; Q9Z0M5	->	cholesterol_crystal	CHEBI:16113	23812099	2013	Lalistat abrogated cholesterol crystal formation within oxLDL -treated macrophages (Fig. 2f), as well as mature IL-1β secretion (Fig. 2g), but did not affect IL-1β secretion induced by in vitro formed cholesterol crystals.	ECO:0000006	experimental evidence	10090	mouse		macrophage	CL:0000235	S	Lalistat, a specific inhibitor of LAL
508	LPS&oxLDL&lysosome	CHEBI:16412; CHEBI:60151; GO:0005764	->	cholesterol_crystal	CHEBI:16113	23812099	2013	Bafilomycin-A1 also blocked the formation of cholesterol crystals by oxLDL	ECO:0000006	experimental evidence	10090	mouse		macrophage	CL:0000235	S	Bafilomycin-A1: inhibitor of lysosomal maturation
509	LPS&oxLDL&NLRP3&IL1B	CHEBI:16412; CHEBI:60151; Q8R4B8; P10749	->	IL1B_secretion	GO:0050702	23812099	2013	Notably, despite similar accumulation of crystals in oxLDL -treated wild-type and NLRP3–/– macrophages (Fig. 1f), secretion of IL-1β was abrogated in NLRP3–/– macrophages confirming the dependence of this response on the NLRP3 inflammasome	ECO:0000006	experimental evidence	10090	mouse		macrophage	CL:0000235	S	NLRP3 KO
510	LPS&oxLDL&urate(1-)&CASP1	CHEBI:16412; CHEBI:60151; CHEBI:30848; P29452	->	macrophage_derived_foam_cell_differentiation	GO:0010742	24475307	2014	another non-lipid inflammasome stimulus MSU also enhanced lipid deposition which was blocked by WEHD (Fig.5).	ECO:0000006	experimental evidence	10090	mouse		bone marrow macrophage	CL:0002476	S	MSU=monosodium urate
511	LPS&oxLDL&lysosome&IL1B	CHEBI:16412; CHEBI:60151; GO:0005764; P10749	->	IL1B_secretion	GO:0050702	23812099	2013	To further investigate the role of lysosomal function in oxLDL -triggered NLRP3 activation we inhibited macrophage lysosomal maturation using bafilomycin-A1 and observed a marked reduction in IL-1β secretion by macrophages treated with oxLDL or synthetic crystalline cholesterol, but not ATP or poly(dA:dT)	ECO:0000006	experimental evidence	10090	mouse		macrophage	CL:0000235	S	Bafilomycin-A1: inhibitor of lysosomal maturation
512	LPS&potassium_ion_export&IL1B	CHEBI:16412; GO:0071435; P10749	->	IL1B_secretion	GO:0050702	22365665	2012	Fig 2c	ECO:0000006	experimental evidence	10090	mouse		macrophage	CL:0000235	S	nigericin: activator of NLRP3 inflammasome
513	LPS&potassium_ion_export&IL1B	CHEBI:16412; GO:0071435; P10749	->	IL1B_secretion	GO:0050702	23246432	2013	Similar results were obtained when IL-1b secretion was triggered by the bacterial toxin nigericin (Fig. 1B).	ECO:0000006	experimental evidence	10090	mouse		peritoneal macrophage	CL:0000581	S
514	LPS&potassium_ion_export&MYD88&proCASP1	CHEBI:16412; GO:0071435; P22366; P29452	->	CASP1	P29452	19570822	2009	the priming of macrophages was also a necessary step for NLRP3 inflammasome activation by other established NLRP3 activators such as the pore-forming toxin nigericin or crystalline activators (supplemental Fig. S2B)	ECO:0000006	experimental evidence	10090	mouse	C57Bl/6J	macrophage	CL:0000235	S
515	LPS&potassium_ion_export&NLRP3&IL1B	CHEBI:16412; GO:0071435; Q96P20; P10749	->	IL1B_secretion	GO:0050702	23144495	2012	Fig.S1	ECO:0000006	experimental evidence	10090	mouse		bone marrow macrophage	CL:0002476	S
516	LPS&potassium_ion_export&proCASP1	CHEBI:16412; GO:0071435; P29452	->	CASP1	P29452	22365665	2012	Fig 2c	ECO:0000006	experimental evidence	10090	mouse		macrophage	CL:0000235	S	nigericin: activator of NLRP3 inflammasome
517	LPS&potassium_ion_export&proCASP1	CHEBI:16412; GO:0071435; P29452	->	CASP1	P29452	19570822	2009	the priming of macrophages was also a necessary step for NLRP3 inflammasome activation by other established NLRP3 activators such as the pore-forming toxin nigericin or crystalline activators (supplemental Fig. S2B)	ECO:0000006	experimental evidence	10090	mouse	C57Bl/6J	macrophage	CL:0000235	S
518	LPS&potassium_ion_export&protein_deubiquitination&IL1B	CHEBI:16412; GO:0071435; GO:0016579; P10749	->	IL1B_secretion	GO:0050702	23246432	2013	Similar results were obtained when IL-1b secretion was triggered by the bacterial toxin nigericin (Fig. 1B).	ECO:0000006	experimental evidence	10090	mouse		peritoneal macrophage	CL:0000581	S	G5 (3,5-bis((4-Nitrophenyl)methylene)-1,1-dioxide, tetrahydro-4H-thiopyran-4-one) has been used as a DUB inhibitor.
519	LPS&potassium_ion_export&protein_deubiquitination&IL1B	CHEBI:16412; GO:0071435; GO:0016579; P10749	->	IL1B_secretion	GO:0050702	23246432	2013	G5 inhibited the cleavage of caspase-1 and the release of mature IL-1b after the treatment of all of the agents (nigericin, ..., and silica crystals) (Fig.2D–2H).	ECO:0000006	experimental evidence	10090	mouse		peritoneal macrophage	CL:0000581	S
520	LPS&potassium_ion_export&protein_deubiquitination&proCASP1	CHEBI:16412; GO:0071435; GO:0016579; P29452	->	CASP1	P29452	23246432	2013	G5 inhibited the cleavage of caspase-1 and the release of mature IL-1b after the treatment of all of the agents (nigericin, ..., and silica crystals) (Fig.2D–2H).	ECO:0000006	experimental evidence	10090	mouse		peritoneal macrophage	CL:0000581	S
521	LPS&potassium_ion_export&TICAM1&proCASP1	CHEBI:16412; GO:0071435; Q80UF7; P29452	->	CASP1	P29452	19570822	2009	the priming of macrophages was also a necessary step for NLRP3 inflammasome activation by other established NLRP3 activators such as the pore-forming toxin nigericin or crystalline activators (supplemental Fig. S2B)	ECO:0000006	experimental evidence	10090	mouse	C57Bl/6J	macrophage	CL:0000235	S
522	LPS&PYCARD&^BIRC2&^BIRC3&^XIAP&IL1B	CHEBI:16412; Q9EPB4; Q62210; O08863; Q60989; P10749	->	IL1B_secretion	GO:0050702	22365665	2012	Deletion of NLRP3 reduced compound A-stimulated IL-1α and IL-1β secretion to a similar extent as observed in Pycard−/− (also known as Asc) or Casp1−/− BMDCs ( Figures 3A, 3B, and S3B) and BMDMs ( Figures 3C and S3A).	ECO:0000006	experimental evidence	10090	mouse		macrophage	CL:0000235	S	PYCARD KO. Decreases but not completely abolsihes wt effect Compound A: IAP-antagonist ‘‘Smac mimetic’’ compound. BIRC2 cIAP1 and BIRC3: Ciap2.
523	LPS&PYCARD&^BIRC2&^BIRC3&^XIAP	CHEBI:16412; Q9EPB4; Q62210; O08863; Q60989	->	IL1A	P01582	22365665	2012	Deletion of NLRP3 reduced compound A-stimulated IL-1α and IL-1β secretion to a similar extent as observed in Pycard−/− (also known as Asc) or Casp1−/− BMDCs ( Figures 3A, 3B, and S3B) and BMDMs ( Figures 3C and S3A).	ECO:0000006	experimental evidence	10090	mouse		dendritic cell	CL:0000451	S	PYCARD KO. Decreases but not completely abolsihes wt effect Compound A: IAP-antagonist ‘‘Smac mimetic’’ compound. BIRC2 cIAP1 and BIRC3: Ciap2.
524	LPS&PYCARD&^BIRC2&^BIRC3&^XIAP&IL1B	CHEBI:16412; Q9EPB4; Q62210; O08863; Q60989; P10749	->	IL1B_secretion	GO:0050702	22365665	2012	Deletion of NLRP3 reduced compound A-stimulated IL-1α and IL-1β secretion to a similar extent as observed in Pycard−/− (also known as Asc) or Casp1−/− BMDCs ( Figures 3A, 3B, and S3B) and BMDMs ( Figures 3C and S3A).	ECO:0000006	experimental evidence	10090	mouse		dendritic cell	CL:0000451	S	PYCARD KO. Decreases but not completely abolsihes wt effect Compound A: IAP-antagonist ‘‘Smac mimetic’’ compound. BIRC2 cIAP1 and BIRC3: Ciap2.
525	LPS&PYCARD&^BIRC2&^BIRC3&^XIAP&proCASP1	CHEBI:16412; Q9EPB4; Q62210; O08863; Q60989; P29452	->	CASP1	P29452	22365665	2012	Consistent with compound A causing activation of PYCARD, caspase-1 processing and its secretion was abolished in PYCARD−/− and Pycard−/− BMDMs but unaffected in NLRC4 inflammasome-deficient BMDMs	ECO:0000006	experimental evidence	10090	mouse		macrophage	CL:0000235	S	PYCARD KO. Decreases but not completely abolsihes wt effect Compound A: IAP-antagonist ‘‘Smac mimetic’’ compound. BIRC2 cIAP1 and BIRC3: Ciap2.
526	LPS&PYCARD&^BIRC2&^BIRC3&^XIAP&proCASP1	CHEBI:16412; Q9EPB4; Q62210; O08863; Q60989; P29452	->	CASP1	P29452	22365665	2012	Consistent with compound A causing activation of PYCARD, caspase-1 processing and its secretion was abolished in PYCARD−/− and Pycard−/− BMDMs but unaffected in NLRC4 inflammasome-deficient BMDMs	ECO:0000006	experimental evidence	10090	mouse		dendritic cell	CL:0000451	S	PYCARD KO. Decreases but not completely abolsihes wt effect Compound A: IAP-antagonist ‘‘Smac mimetic’’ compound. BIRC2 cIAP1 and BIRC3: Ciap2.
527	LPS&R837&IL1B	CHEBI:16412; CHEBI:36706; P10749	->	IL1B_secretion	GO:0050702	22365665	2012	Fig S1B	ECO:0000006	experimental evidence	10090	mouse		macrophage	CL:0000235	S	R837
528	LPS&R837&^BIRC2&^BIRC3&^XIAP&IL1B	CHEBI:16412; CHEBI:36706; Q62210; O08863; Q60989; P10749	->	IL1B_secretion	GO:0050702	22365665	2012	Fig S1B	ECO:0000006	experimental evidence	10090	mouse		macrophage	CL:0000235	S	R837 and compoundA
529	LPS&R837&proCASP1	CHEBI:16412; CHEBI:36706; P29452	->	CASP1	P29452	22365665	2012	Fig S1B	ECO:0000006	experimental evidence	10090	mouse		macrophage	CL:0000235	S	R837
530	LPS&R837&proCASP1&^BIRC2&^BIRC3&^XIAP&proCASP1	CHEBI:16412; CHEBI:36706 ; Q62210; O08863; Q60989; P29452	->	CASP1	P29452	22365665	2012	Fig S1B	ECO:0000006	experimental evidence	10090	mouse		macrophage	CL:0000235	S	R837 and compoundA
531	LPS&RIPK3&^BIRC2&^BIRC3&^XIAP&IL1B	CHEBI:16412; Q9QZL0; Q62210; O08863; Q60989; P10749	->	IL1B_secretion	GO:0050702	22365665	2012	The deletion of RIP3 decreased Smac mimetic-induced activation and secretion of caspase-1 and IL-1 in BMDCs and BMDMs after LPS-TLR4 (Figures 3A, 3D, S3B, and S3D), Pam3Cys-TLR2, or CpG-TLR9 priming (Figure 3E)	ECO:0000006	experimental evidence	10090	mouse		dendritic cell	CL:0000451	S	RIPK3 KO. Decreases but not completely abolsihes wt effect Compound A: IAP-antagonist ‘‘Smac mimetic’’ compound. BIRC2 cIAP1 and BIRC3: Ciap2.
532	LPS&RIPK3&^BIRC2&^BIRC3&^XIAP&IL1B	CHEBI:16412; Q9QZL0; Q62210; O08863; Q60989; P10749	->	IL1B_secretion	GO:0050702	22365665	2012	The deletion of RIP3 decreased Smac mimetic-induced activation and secretion of caspase-1 and IL-1 in BMDCs and BMDMs after LPS-TLR4 (Figures 3A, 3D, S3B, and S3D), Pam3Cys-TLR2, or CpG-TLR9 priming (Figure 3E)	ECO:0000006	experimental evidence	10090	mouse		dendritic cell	CL:0000451	S	RIPK3 KO. Decreases but not completely abolsihes wt effect Compound A: IAP-antagonist ‘‘Smac mimetic’’ compound. BIRC2 cIAP1 and BIRC3: Ciap2.
533	LPS&RIPK3&^BIRC2&^BIRC3&^XIAP&proCASP1	CHEBI:16412; Q9QZL0; Q62210; O08863; Q60989; P29452	->	CASP1	P29452	22365665	2012	The deletion of RIP3 decreased Smac mimetic-induced activation and secretion of caspase-1 and IL-1 in BMDCs and BMDMs after LPS-TLR4 (Figures 3A, 3D, S3B, and S3D), Pam3Cys-TLR2, or CpG-TLR9 priming (Figure 3E)	ECO:0000006	experimental evidence	10090	mouse		dendritic cell	CL:0000451	S	RIPK3 KO. Decreases but not completely abolsihes wt effect Compound A: IAP-antagonist ‘‘Smac mimetic’’ compound. BIRC2 cIAP1 and BIRC3: Ciap2.
534	LPS&ROS	CHEBI:16412; CHEBI:26523	->	IL1B	P01584	22365665	2012	antioxidants commonly used to inhibit ROS accumulation can impair LPS induction of IL-1β precursor and NLRP3	ECO:0000033	traceable author statement
535	LPS&ROS	CHEBI:16412; CHEBI:26523	->	NLRP3	Q96P20	22365665	2012	antioxidants commonly used to inhibit ROS accumulation can impair LPS induction of IL-1β precursor and NLRP4	ECO:0000033	traceable author statement
536	LPS&ROS&IL1B	CHEBI:16412; CHEBI:26523; P10749	->	IL1B_secretion	GO:0050702	21124315	2011	In ... bone-marrow-derived macrophages (BMDMs) from NLRP3-/- mice, the respiratory chain inhibitors did not induce IL-1b or caspase-1 secretion (Fig. S1a and Fig. 1d) (p.221).	ECO:0000006	experimental evidence	10090	mouse	NLRP3-/-	bone marrow macrophage	CL:0002476	S	Cells were stimulated for 6 h with the indicated amounts of rotenone (complex I inhibitor) or antimycin (complex III inhibitor).
537	LPS&ROS	CHEBI:16412; CHEBI:26523	->	CASP1	P29452	21124315	2011	In ... bone-marrow-derived macrophages (BMDMs) from NLRP3-/- mice, the respiratory chain inhibitors did not induce IL-1b or caspase-1 secretion (Fig. S1a and Fig. 1d) (p.221).	ECO:0000006	experimental evidence	10090	mouse	NLRP3-/-	bone marrow macrophage	CL:0002476	S	Cells were stimulated for 6 h with the indicated amounts of rotenone (complex I inhibitor) or antimycin (complex III inhibitor).
538	LPS&ROS&NLRP3&IL1B	CHEBI:16412; CHEBI:26523; Q8R4B8; P10749	->	IL1B_secretion	GO:0050702	21124315	2011	In ... bone-marrow-derived macrophages (BMDMs) from NLRP3-/- mice, the respiratory chain inhibitors did not induce IL-1b or caspase-1 secretion (Fig. S1a and Fig. 1d) (p.221).	ECO:0000006	experimental evidence	10090	mouse	NLRP3-/-	bone marrow macrophage	CL:0002476	S	Cells were stimulated for 6 h with the indicated amounts of rotenone (complex I inhibitor) or antimycin (complex III inhibitor).
539	LPS&ROS&NLRP3	CHEBI:16412; CHEBI:26523; Q8R4B8	->	CASP1	P29452	21124315	2011	In ... bone-marrow-derived macrophages (BMDMs) from NLRP3-/- mice, the respiratory chain inhibitors did not induce IL-1b or caspase-1 secretion (Fig. S1a and Fig. 1d) (p.221).	ECO:0000006	experimental evidence	10090	mouse	NLRP3-/-	bone marrow macrophage	CL:0002476	S	Cells were stimulated for 6 h with the indicated amounts of rotenone (complex I inhibitor) or antimycin (complex III inhibitor).
540	LPS&silica_crystals&protein_deubiquitination&IL1B	CHEBI:16412; CHEBI:27573; GO:0016579; P10749	->	IL1B_secretion	GO:0050702	23246432	2013	G5 inhibited the cleavage of caspase-1 and the release of mature IL-1b after the treatment of all of the agents (nigericin, ..., and silica crystals) (Fig.2D–2H).	ECO:0000006	experimental evidence	10090	mouse		peritoneal macrophage	CL:0000581	S
541	LPS&silica_crystals&protein_deubiquitination&proCASP1	CHEBI:16412; CHEBI:27573; GO:0016579; P29452	->	CASP1	P29452	23246432	2013	G5 inhibited the cleavage of caspase-1 and the release of mature IL-1b after the treatment of all of the agents (nigericin, ..., and silica crystals) (Fig.2D–2H).	ECO:0000006	experimental evidence	10090	mouse		peritoneal macrophage	CL:0000581	S
542	LPS&TLR4	CHEBI:16412; O00206	->	IKBKB	O14920	17478729	2007	treatment with TLR4 siRNA blocked IKKβ activation in response to LPS,	ECO:0000006	experimental evidence	9606	human	HMECs	endothelial cell	CL:0000115	S	HMECs
549	LPS&TLR4	CHEBI:16412; Q9QUK6	->	NLRP3	Q8R4B8	19570822	2009	LPS failed to induce NLRP3 or pro-IL-1 in cells lacking TLR4 or doubly deficient in MyD88 and TRIF, and NF- B inhibition led to a dose-dependent reduction of NLRP3 protein induction by LPS (Fig. S4, A and B).	ECO:0000006	experimental evidence	10090	mouse	C57Bl/6J	macrophage	CL:0000235	S
550	LPS&TLR4	CHEBI:16412; Q9QUK6	->	IL1B	P10749	19570822	2009	LPS failed to induce NLRP3 or pro-IL-1 in cells lacking TLR4 or doubly deficient in MyD88 and TRIF, and NF- B inhibition led to a dose-dependent reduction of NLRP3 protein induction by LPS (Fig. S4, A and B).	ECO:0000006	experimental evidence	10090	mouse	C57Bl/6J	macrophage	CL:0000235	S
551	LPS&TLR4&cholesterol_crystal&IL1B	CHEBI:16412; Q9QUK6; CHEBI:16113; P10749	->	IL1B_secretion	GO:0050702	23812099	2013	Supl. Fig 2b	ECO:0000006	experimental evidence	10090	mouse		macrophage	CL:0000235	S	TLR4 KO
552	LPS&TLR4&MYD88	CHEBI:16412; O00206; Q99836	->	IRAK1	P51617	17478729	2007	IRAK-1 functions as an adapter protein within the TLR signaling complex. After receptor activation MyD88 binds to IRAK-1, which in turn activates IKKβ, and subsequently NF-κB, a step known to be essential for cellular inflammation induced by LPS.	ECO:0000034	non-traceable author statement
553	LPS&TLR4&MYD88	CHEBI:16412; O00206; Q99836	->	NFKB_complex	GO:0071159	17478729	2007	MyD88, by virtue of its direct recruitment to TLR4, is a proximal signaling molecule involved in LPS-induced NF-κB activation	ECO:0000034	non-traceable author statement
554	LPS&TLR4&MYD88&IRAK1&NFKB_complex	CHEBI:16412; O00206; Q99836; P51617	->	inflammatory_response	GO:0006954	17478729	2007	IRAK-1 functions as an adapter protein within the TLR signaling complex. After receptor activation MyD88 binds to IRAK-1, which in turn activates IKKβ, and subsequently NF-κB, a step known to be essential for cellular inflammation induced by LPS.	ECO:0000034	non-traceable author statement
555	LPS&TLR4&oxLDL&IL1B	CHEBI:16412; Q9QUK6; CHEBI:60151; P10749	->	IL1B_secretion	GO:0050702	23812099	2013	Supl. Fig 2b	ECO:0000006	experimental evidence	10090	mouse		macrophage	CL:0000235	S	TLR4 KO
556	LPS&urate(1-)&MYD88&proCASP1	CHEBI:16412; CHEBI:30848; P22366; P29452	->	CASP1	P29452	19570822	2009	the priming of macrophages was also a necessary step for NLRP3 inflammasome activation by other established NLRP3 activators such as the pore-forming toxin nigericin or crystalline activators (supplemental Fig. S2B)	ECO:0000006	experimental evidence	10090	mouse	C57Bl/6J	macrophage	CL:0000235	S
557	LPS&urate(1-)&NLRP3	CHEBI:16412; CHEBI:30848; Q8R4B8	->	CASP1	P29452	21124315	2011	Fig.2c: LPS-primed BMDMs from wild-type, NLRP3-/- or Asc-/- knockout mice were stimulated with MSU or 3-MA for 6 h and the release of active caspase-1 and IL-1b was determined.	ECO:0000006	experimental evidence	10090	mouse	NLRP3-/-	bone marrow macrophage	CL:0002476	S
558	LPS&urate(1-)&NLRP3&IL1B	CHEBI:16412; CHEBI:30848; Q8R4B8; P10749	->	IL1B_secretion	GO:0050702	21124315	2011	Fig.2c: LPS-primed BMDMs from wild-type, NLRP3-/- or Asc-/- knockout mice were stimulated with MSU or 3-MA for 6 h and the release of active caspase-1 and IL-1b was determined.	ECO:0000006	experimental evidence	10090	mouse	NLRP3-/-	bone marrow macrophage	CL:0002476	S
559	LPS&urate(1-)&proCASP1	CHEBI:16412; CHEBI:30848; P29452	->	CASP1	P29452	19570822	2009	the priming of macrophages was also a necessary step for NLRP3 inflammasome activation by other established NLRP3 activators such as the pore-forming toxin nigericin or crystalline activators (supplemental Fig. S2B)	ECO:0000006	experimental evidence	10090	mouse	C57Bl/6J	macrophage	CL:0000235	S
560	LPS&urate(1-)&PYCARD	CHEBI:16412; CHEBI:30848; Q9EPB4	->	CASP1	P29452	21124315	2011	Fig.2c: LPS-primed BMDMs from wild-type, NLRP3-/- or Asc-/- knockout mice were stimulated with MSU or 3-MA for 6 h and the release of active caspase-1 and IL-1b was determined.	ECO:0000006	experimental evidence	10090	mouse	NLRP3-/-	bone marrow macrophage	CL:0002476	S
561	LPS&urate(1-)&PYCARD&IL1B	CHEBI:16412; CHEBI:30848; Q9EPB4; P10749	->	IL1B_secretion	GO:0050702	21124315	2011	Fig.2c: LPS-primed BMDMs from wild-type, NLRP3-/- or Asc-/- knockout mice were stimulated with MSU or 3-MA for 6 h and the release of active caspase-1 and IL-1b was determined.	ECO:0000006	experimental evidence	10090	mouse	NLRP3-/-	bone marrow macrophage	CL:0002476	S
562	LPS&urate(1-)&TICAM1&proCASP1	CHEBI:16412; CHEBI:30848; Q80UF7; P29452	->	CASP1	P29452	19570822	2009	the priming of macrophages was also a necessary step for NLRP3 inflammasome activation by other established NLRP3 activators such as the pore-forming toxin nigericin or crystalline activators (supplemental Fig. S2B)	ECO:0000006	experimental evidence	10090	mouse	C57Bl/6J	macrophage	CL:0000235	S
563	LTA&ATP	CHEBI:28640; CHEBI:15422	->	IL6	P08505	16546100	2006	Figure 3B	ECO:0000006	experimental evidence	10090	mouse		peritoneal macrophage	CL:0000581	S
564	LTA&ATP	CHEBI:28640; CHEBI:15422	->	IL12_complex	GO:0043514	16546100	2006	Figure 3B	ECO:0000006	experimental evidence	10090	mouse		peritoneal macrophage	CL:0000581	S
565	LTA&ATP	CHEBI:28640; CHEBI:15422	->	TNF	P06804	16546100	2006	Figure 3A	ECO:0000006	experimental evidence	10090	mouse		peritoneal macrophage	CL:0000581	S
566	LTA&ATP&NLRP3	CHEBI:28640; CHEBI:15422; Q96P20	->	IL1A	P01582	16546100	2006	The release of IL-1a and IL-1b from TLR-primed and ATP-treated NALP3-/- macrophages was also markedly reduced compared to NALP3+/+ macrophages (Figure 3A).	ECO:0000006	experimental evidence	10090	mouse		peritoneal macrophage	CL:0000581	S
567	LTA&ATP&NLRP3&IL1B	CHEBI:28640; CHEBI:15422; Q96P20; P10749	->	IL1B_secretion	GO:0050702	16546100	2006	The release of IL-1a and IL-1b from TLR-primed and ATP-treated NALP3-/- macrophages was also markedly reduced compared to NALP3+/+ macrophages (Figure 3A).	ECO:0000006	experimental evidence	10090	mouse		peritoneal macrophage	CL:0000581	S
568	LTA&ATP&NLRP3&IL18	CHEBI:28640; CHEBI:15422; Q96P20; P70380	->	IL18_secretion	GO:0072616	16546100	2006	The release of IL-18 from TLR primed and ATP-treated NALP3-/- macrophages was also decreased compared to NALP3+/+ macrophages (Figure 3B).	ECO:0000006	experimental evidence	10090	mouse		peritoneal macrophage	CL:0000581	S
569	LTA&ATP&PYCARD&IL1B	CHEBI:28640; CHEBI:15422; Q9EPB4; P10749	->	IL1B_secretion	GO:0050702	16546100	2006	Release of IL-1a and IL-1b from TLR-primed and ATP-treated ASC-/- macrophages was reduced when compared to ASC+/+ macrophages (Fig. S1)	ECO:0000006	experimental evidence	10090	mouse		peritoneal macrophage	CL:0000581	S	TLR2 signaling activated by lipoteichoic acid (LTA) and Peptidoglycan (PGN)
570	LTA&ATP&PYCARD	CHEBI:28640; CHEBI:15422; Q9EPB4	->	IL1A	P01582	16546100	2006	Release of IL-1a and IL-1b from TLR-primed and ATP-treated ASC-/- macrophages was reduced when compared to ASC+/+ macrophages (Fig. S1)	ECO:0000006	experimental evidence	10090	mouse		peritoneal macrophage	CL:0000581	S	TLR2 signaling activated by lipoteichoic acid (LTA) and Peptidoglycan (PGN)
571	MIR145	MI0000169	-|	LOX	P28301	23103162	2012	ectopic miR-145 expression reduced Lox mRNA levels whereas an anti-miR-145 blocked the upregulation of Lox mRNA in response to apoE3 (Fig. 4D).???? In response to absence of…p. 1265: miR-145 induction selectively transduces the apoE3 signal to repress Lox mRNA.	ECO:0000006	experimental evidence	10090	mouse		Vascular associated smooth muscle cell	CL:0000359	S
572	MIR145	MI0000169	-|	LOX	P28301	23103162	2012	Summary of PubMed:23103162 (see Graphical Abstract)	ECO:0000033	traceable author statement							To delete?
573	MIR195	MI0000489	-|	SIRT1	Q923E4	21622680	2011	MIR195 negatively regulates Sirt1 protein expression in cardiomyocytes.	ECO:0000006	experimental evidence	10090	mouse	Neonatal cardiomyocyte	cardiac muscle cell	CL:0000746	S
574	MIR195	MI0000489	-|	SIRT1	Q96EB6	24744784	2014	Sirt1 downregulation by palmitate-induced MIR195 and Sirt1 cleavage by caspase-1	ECO:0000033	traceable author statement
575	MIR221	MI0000709	-|	CDKN1B	P46414	23294923	2012	Several recent studies have identified the microRNA family, miR221/222 as a novel post-transcriptional regulator of p27 [28,29].	ECO:0000033	traceable author statement
576	MIR222	MI0000710	-|	CDKN1B	P46414	23294923	2012	Several recent studies have identified the microRNA family, miR221/222 as a novel post-transcriptional regulator of p27 [28,29].	ECO:0000033	traceable author statement
577	mitochondrial_respiratory_chain_complex_I&IL1B	GO:0005747; P45880	->	IL1B_secretion	GO:0050702	21124315	2011	Supplemental Figure 2. Inhibition of mitochondrial complex I and complex 3 activity results in NLRP3 inflammasome but not in cell death. ANN: en fait ils mesurent la sécrétion d'IL1B	ECO:0000006	experimental evidence	9606	human	THP1 cell line	macrophage	CL:0000235	S	THP1 cells were stimulated for 6 h with the indicated amounts of rotenone (complex I inhibitor) or antimycin (complex III inhibitor).
578	mitochondrial_respiratory_chain_complex_I	GO:0005747	->	ROS	CHEBI:26523	21124315	2011	Supplemental Figure 2b	ECO:0000006	experimental evidence	9606	human	THP1 cell line	macrophage	CL:0000235	S	THP1 cells were stimulated for 6 h with the indicated amounts of rotenone (complex I inhibitor) or antimycin (complex III inhibitor).
579	mitochondrial_respiratory_chain_complex_III&IL1B	GO:0005750; P45880	->	IL1B_secretion	GO:0050702	21124315	2011	Supplemental Figure 2. Inhibition of mitochondrial complex I and complex 3 activity results in NLRP3 inflammasome but not in cell death. ANN: en fait ils mesurent la sécrétion d'IL1B	ECO:0000006	experimental evidence	9606	human	THP1 cell line	macrophage	CL:0000235	S	THP1 cells were stimulated for 6 h with the indicated amounts of rotenone (complex I inhibitor) or antimycin (complex III inhibitor).
580	mitophagy	GO:0000422	-|	mtDNA	GO:0000262	21151103	2011	Take home message: autophagic proteins regulate NALP3-dependent inflammation by preserving mitochondrial integrity (cf abstract)	ECO:0000033	traceable author statement	10090	mouse				I
581	mitophagy	GO:0000422	-|	ROS	CHEBI:26523	21151103	2011	Take home message: autophagic proteins regulate NALP3-dependent inflammation by preserving mitochondrial integrity (cf abstract)	ECO:0000033	traceable author statement	10090	mouse				I
582	mmLDL	CHEBI:39026	->	lipid_particle	GO:0005811	22473958	2012	BM-derived macrophages... stimulated with either modified lipoproteins or the TLR agonist LPS accumulate large numbers of lipid bodies (Fig. 1, A–D)	ECO:0000006	experimental evidence	10090	mouse	C57Bl/6J	bone marrow macrophage	CL:0002476	S	mmLDL=acetylated
583	mmLDL	CHEBI:39026	->	TLR4	O00206	21543720	2011	Priming (signal 1) of the infl ammasome proceeds via a MyD88- and Toll/IL-1 receptor (TIR)–domain–containing adaptor inducing IFN-β (TRIF)–dependent TLR receptor—for example, with TLR4 engaged by mmLDL.Cf figure 1	ECO:0000033	traceable author statement							Minimally Modified Low-Density lipoprotein
584	mmLDL	CHEBI:39026	->	cholesterol_crystal	CHEBI:16113	23812099	2013	Acetylated and minimally oxidized LDL, which bind SR-A and CD14 (but not CD36), also induced intracellular crystal formation, albeit to a lesser extent than oxLDL	ECO:0000006	experimental evidence	10090	mouse		macrophage	CL:0000235	S	lower effect than oxLDL
585	mmLDL&cholesterol_crystal	CHEBI:39026; CHEBI:16113?	->	IL1B	P10749	20428172	2010	Supplementary Fig.5	ECO:0000006	experimental evidence	10090	mouse		macrophage	CL:0000235	S	mmLDL=acetylated LDL
586	mmLDL&MYD88&^APOE	CHEBI:39026; P22366; P08226	->	leukocyte_cell-cell_adhesion	GO:0007159	15249654	2004	MyD88 deficiency is associated with reduced adhesion of leukocytes to endothelial cells upon stimulation with mm-LDL	ECO:0000006	experimental evidence	10090; 9606	mouse; human	Apoe-/- +/- Myd88	aortic endothelial cell; peripheral blood mononuclear cell	CL:0002544; CL:2000001
587	mmLDL&TLR4	CHEBI:39026; O00206	->	CXCL8	P10145	15249654	2004	the recognition of MM-LDL by TLR4 results in the secretion of IL-8 (PubMed:12777373)	ECO:0000033	traceable author statement
588	mmLDL&TLR4&CD14	CHEBI:39026; O00206; P08571	->	actin_filament_polymerization	GO:0030041	15249654	2004	minimally modified LDL is recognized by TLR4 and the coreceptor CD14 on macrophages, and binding of this lipoprotein leads to actin polymerization and spreading of macrophages (19 -> PubMed:14517329).	ECO:0000033	traceable author statement				macrophage	CL:0000235
589	mmLDL&TLR4&MYD88&TICAM1	CHEBI:39026; O00206; Q99836; Q8IUC6	->	NFKB_complex	GO:0071159	21543720	2011	Priming (signal 1) of the inflammasome proceeds via a MyD88- and Toll/IL-1 receptor (TIR)–domain–containing adaptor inducing IFN-β (TRIF)–dependent TLR receptor—for example, with TLR4 engaged by mmLDL.Cf figure 1	ECO:0000033	traceable author statement
590	muramyl_dipeptide&ATP&NLRP3&proCASP1	CHEBI:59414 ; CHEBI:15422; Q8R4B8; P29452	->	CASP1	P29452	19570822	2009	MDP, which engages NOD2, also mediated priming for ATP responsiveness, and the activity was dependent on RIP2, the downstream signaling transducer of this signaling pathway (Fig. 2C).	ECO:0000006	experimental evidence	10090	mouse	C57Bl/6J	macrophage	CL:0000235	S	Activator: MDP
591	muramyl_dipeptide&ATP&proCASP1	CHEBI:59414 ; CHEBI:15422; P29452	->	CASP1	P29452	19570822	2009	MDP, which engages NOD2, also mediated priming for ATP responsiveness, and the activity was dependent on RIP2, the downstream signaling transducer of this signaling pathway (Fig. 2C).	ECO:0000006	experimental evidence	10090	mouse	C57Bl/6J	macrophage	CL:0000235	S	Activator: MDP
592	muramyl_dipeptide&ATP&proCASP1	CHEBI:59414 ; CHEBI:15422; P29466	->	CASP1	P29452	19570822	2009	Fig.S3B	ECO:0000006	experimental evidence	9606	human	Healthy individual / Patient with LOF mutation in IRAK4 (Q293X)	peripheral blood mononuclear cell	CL:2000001	S
593	muramyl_dipeptide&ATP&RIPK2&proCASP1	CHEBI:59414 ; CHEBI:15422; P58801; P29452	->	CASP1	P29452	19570822	2009	MDP, which engages NOD2, also mediated priming for ATP responsiveness, and the activity was dependent on RIP2, the downstream signaling transducer of this signaling pathway (Fig. 2C).	ECO:0000006	experimental evidence	10090	mouse	C57Bl/6J	macrophage	CL:0000235	S	Activator: MDP
594	MYD88	P22366	->	NLRP3	Q8R4B8	19570822	2009	coexpression of the NLRP3 promoter-luciferase construct with MyD88 led to a 10-fold induction of luciferase activity, indicating that MyD88-mediated signaling can activate the promoter of NLRP3.	ECO:0000006	experimental evidence	10090	mouse	C57Bl/6J	macrophage	CL:0000235	S	actually mix of human cells, mouse NLRP3 promoter and undefined species MYD88
595	MYD88&^APOE	P22366; P08226	->	PTGS2	Q05769	15249654	2004	Lesions from Apoe / MyD88 / mice showed extensive COX-2 immunostaining, which was markedly less in Apoe-/- MyD88-/- mice (Fig. 2D, and Fig. 6 in supplemental information)	ECO:0000006	experimental evidence	10090	mouse	Apoe-/- +/- Myd88	atherosclerotic_plaque	MESH:D058226		atherosclerotic lesions
596	MYD88&^APOE	P22366; P08226	->	IL12_complex	GO:0043514	15249654	2004	Apoe-/- MyD88-/- mice had markedly reduced serum levels of IL-12p40 and MCP-1 compared withApoe-/- MyD88+/+ mice (Fig. 3 A and B).	ECO:0000006	experimental evidence	10090	mouse	Apoe-/- +/- Myd88	serum	UBERON:0001977
597	MYD88&^APOE	P22366; P08226	->	inflammatory_response	GO:0006954	15249654	2004	Apoe-/- MyD88-/- mice had markedly reduced serum levels of IL-12p40 and MCP-1 compared withApoe-/- MyD88+/+ mice (Fig. 3 A and B).	ECO:0000006	experimental evidence	10090	mouse	Apoe-/- +/- Myd88	serum	UBERON:0001977		inflammatory_response (GO:0006954)
598	MYD88&^APOE	P22366; P08226	->	CCL2	P10148	15249654	2004	Apoe-/- MyD88-/- mice had markedly reduced serum levels of IL-12p40 and MCP-1 compared withApoe-/- MyD88+/+ mice (Fig. 3 A and B).	ECO:0000006	experimental evidence	10090	mouse	Apoe-/- +/- Myd88	serum	UBERON:0001977
599	MYD88&^APOE	P22366; P08226	->	inflammatory_response	GO:0006954	15249654	2004	MCP-1 serum concentrations were significantly reduced in Apoe-/- TLR4-/- mice (Fig. 5B)	ECO:0000006	experimental evidence	10090	mouse	Apoe-/- +/- Myd88	serum	UBERON:0001977		inflammatory_response (GO:0006954)
600	NAD+	CHEBI:15846	->	SIRT1	Q96EB6	21245135	2011	Because SIRT1 activity is NAD+-dependent	ECO:0000034	non-traceable author statement	9606	human
601	NAMPT	P43490	->	NAD+	CHEBI:15846	21245135	2011	inhibition of Nampt activity by FK866, a Nampt-specific inhibitor (29, 30), markedly decreases in total cellular NAD+	ECO:0000006	experimental evidence	9606	human	THP1	monocyte	CL:0000576	S
602	NFKB_complex	GO:0071159	->	IL1B	P01584	21543720	2011	Nuclear factor B (NF- B)–dependent pathways then generate sufficient NLRP3 and pro–IL-1β levels that are required to process mature IL-1β via the inflammasome.	ECO:0000033	traceable author statement
603	NFKB_complex	GO:0071159	->	NLRP3	Q96P20	21543720	2011	Nuclear factor B (NF- B)–dependent pathways then generate sufficient NLRP3 and pro–IL-1β levels that are required to process mature IL-1β via the inflammasome.	ECO:0000033	traceable author statement
604	NFKB_complex	GO:0071159	->	IL1B	P10749	23144495	2012	mFasL incubation of BMDMs led to a marked increase in pro–IL-1b production (Fig. 2B). This effect is consistent with the ability of Fas to activate NF-kB (24), which leads to further priming of cells.	ECO:0000033	traceable author statement
605	NFKB_complex	GO:0071159	->	IL1B	P01584	22365665	2012	Graphical Abstract	ECO:0000034	non-traceable author statement
606	NFKB_complex	GO:0071159	->	SREBF1	Q9WTN3	21531336	2011	the LPS-dependent increase in mRNA might be direcly through NF-kB recruitment to the SREBP-1a promoter. ChIP studies with an antibody to the p62 subunit of NF-kB confirmed this prediction (Figure 7D).	ECO:0000006	experimental evidence	10090	mouse		bone marrow macrophage	CL:0002476	U	p62 NFKB does not exist. Is it p65??
607	NFKB_complex	GO:0071159	->	IL1B	P01584	21543720	2011	Nuclear factor B (NF- B)–dependent pathways then generate sufficient NLRP3 and pro–IL-1β levels that are required to process mature IL-1β via the infl ammasome.	ECO:0000033	traceable author statement
608	NFKB_complex	GO:0071159	->	NLRP3	Q96P20	21543720	2011	Nuclear factor B (NF- B)–dependent pathways then generate sufficient NLRP3 and pro–IL-1β levels that are required to process mature IL-1β via the infl ammasome.	ECO:0000033	traceable author statement
609	NLRP3	Q96P20	->	CASP1	P29466	24744784	2014	PPARD stimulation attenuated NLRP3-dependent caspase-1 activation and IL-1D production	ECO:0000033	traceable author statement
610	NLRP3	Q8R4B8	->	NLRP3/PYCARD/CASP1	Q8R4B8; Q9EPB4; P29452	22948162	2012	Fig.4C, NLRP3 activation measured by CASP1 activation which implies steps described in the following lines.	ECO:0000006	experimental evidence	10090	mouse		macrophage	CL:0000235	S	Line 414 can be decomposed into lines 411+416+417+418. It could be deleted, since it does make scientific meaning.
611	NLRP3&potassium_ion_export&proCASP1	Q8R4B8; GO:0071435; P29452	->	CASP1	P29452	19570822	2009	overexpression of NLRP3 per se had no influence on caspase-1 cleavage in the absence of nigericin stimulation, demonstrating the need for an NLRP3 activator at this level of expression (Fig. 4D).	ECO:0000006	experimental evidence	10090	mouse	C57Bl/6J	macrophage	CL:0000235	S
612	NLRP3&proCASP1	Q8R4B8; P29452	->	CASP1	P29452	23103566	2013	NLRP3 upregulation in the kidneys of HFCS-55 mice was associated with caspase-1 activation as detected by the appearance of the p20 subunit of caspase-1.	ECO:0000006	experimental evidence	10090	mouse	C57BL6/J	kidney	UBERON:0002113	A	The animals were then allocated to two dietary regimens, chow diet and normal drinking water (control) or a chow diet and 15% (wt/vol) HFCS-55 solution in drinking water (HFCS) for 30 weeks. high-fructose corn syrup (HFCS-55),
613	NLRP3&PYCARD	Q96P20; Q9ULZ3	->	CASP1	P29466	21543720	2011	When NLRP3 is triggered, ASC is oligomerized to autocatalytically activate caspase-1, which cleaves pro–IL-1β and pro–IL-18 into their mature forms (Fig. 1).	ECO:0000033	traceable author statement	Unknown
614	NLRP3&PYCARD	Q96P20; Q9ULZ3	->	CASP1	P29466	21543720	2011	When NLRP3 is triggered, ASC is oligomerized to autocatalytically activate caspase-1, which cleaves pro–IL-1β and pro–IL-18 into their mature forms (Fig. 1).	ECO:0000033	traceable author statement
615	NLRP3/PYCARD/CASP1	Q96P20; Q9ULZ3; P29466	->	IL1B	P01584	21543720	2011	When NLRP3 is triggered, ASC is oligomerized to autocatalytically activate caspase-1, which cleaves pro–IL-1β and pro–IL-18 into their mature forms (Fig. 1).	ECO:0000033	traceable author statement	Unknown						inflammasome
616	NLRP3/PYCARD/CASP1	Q96P20; Q9ULZ3; P29466	->	IL18	Q14116	21543720	2011	When NLRP3 is triggered, ASC is oligomerized to autocatalytically activate caspase-1, which cleaves pro–IL-1β and pro–IL-18 into their mature forms (Fig. 1).	ECO:0000033	traceable author statement	Unknown						inflammasome
617	NLRP3/PYCARD/CASP1	Q96P20; Q9ULZ3; P29466	->	IL1B	P01584	20668705	2010	cholesterol crystals induce inflammasome activation and secretion of the highly proinflammatory cytokine IL-1b in human macrophages.	ECO:0000006	experimental evidence	9606	human		macrophage	CL:0000235	S
618	NLRP3/PYCARD/CASP1&^APOE	Q8R4B8; Q9EPB4; P29452; P08226	->	IL1B	P01584	21484785	2011	IL-1b release was abrogated in NLRP3-deficient macrophages, suggesting that cholesterol crystals triggered Casp1 activation via the NLRP3 inflammasome (Fig. 4D). + cholesterol crystal-induced IL-1b but not IL-1a responses were drastically reduced in Casp1 / macrophages, thus demonstrating a direct requirement for Casp1 (Fig. 4E).	ECO:0000006	experimental evidence	10090	mouse	ApoE-/-	macrophage	CL:0000235	S
619	NLRP3/PYCARD/CASP1&IL18	Q96P20; Q9ULZ3; P29466; P70380	->	IL18_secretion	GO:0072616	21543720	2011	When NLRP3 is triggered, ASC is oligomerized to autocatalytically activate caspase-1, which cleaves pro–IL-1β and pro–IL-18 into their mature forms (Fig. 1).	ECO:0000033	traceable author statement							inflammasome
620	NLRP3/PYCARD/CASP1&IL1B	Q96P20; Q9ULZ3; P29466; P45880	->	IL1B_secretion	GO:0050702	21543720	2011	When NLRP3 is triggered, ASC is oligomerized to autocatalytically activate caspase-1, which cleaves pro–IL-1β and pro–IL-18 into their mature forms (Fig. 1).	ECO:0000033	traceable author statement							inflammasome
621	NLRP3/PYCARD/CASP1&IL1B	Q96P20; Q9ULZ3; P29466; P45880	->	IL1B_secretion	GO:0050702	23812099	2013	Studies have identified activation of the NLRP3 inflammasome by another amyloidogenic peptide, IAPP, as a mechanism for the enhanced IL-1β in type 2 diabetes	ECO:0000033	traceable author statement				macrophage	CL:0000235
622	NLRP3/PYCARD/CASP1	Q8R4B8; Q9EPB4; P29452	->	CASP1	P29452	22948162	2012	Fig.4C, NLRP3 activation measured by CASP1 activation which implies steps described in the following lines.	ECO:0000006	experimental evidence	10090	mouse		macrophage	CL:0000235	S	Line 414 can be decomposed into lines 411+416+417+418. It could be deleted, since it does make scientific meaning.
623	NLRP3/PYCARD/CASP1&IL1B	Q96P20; Q9ULZ3; P29466; P45880	->	IL1B_secretion	GO:0050702	23994495	2014	formation of a complex comprising of NLRP3, the adaptor protein ASC and pro-caspase-1 -> Auto-catalytically processed caspase-1 subsequently cleaves pro-IL-1β to mature bioactive IL-1β (Fig. 2).	ECO:0000033	traceable author statement	Unknown						REVIEW
624	oxLDL	CHEBI:60151	->	cholesterol_crystal	CHEBI:16113???	20428172	2010	Small cholesterol crystals appeared as early as 1 h after incubation with oxidized LDL, and larger crystals were visible after longer incubation times (Fig. 3f). It is likely that cholesterol crystals form as a result of the activity of acid cholesterol ester hydolases, which transform cholesteryl esters supplied by oxidized LDL into free cholesterol. p. 1358	ECO:0000006	experimental evidence	10090	mouse	C57BL/6	macrophage	CL:0000235	S
625	oxLDL	CHEBI:60151	->	IL1B	P10749	20428172	2010	spontaneous release of IL-1b in the absence of further stimulation of NLRP3 inflammasomes (Fig. 3g)	ECO:0000006	experimental evidence	10090	mouse		macrophage	CL:0000235	S	probably due to the fact that oxLDL induces cholesterol crystal formation => 1 compound produces signals 1 and 2
626	oxLDL	CHEBI:60151	->	lipid_particle	GO:0005811	22473958	2012	BM-derived macrophages... stimulated with either modified lipoproteins or the TLR agonist LPS accumulate large numbers of lipid bodies (Fig. 1, A–D)	ECO:0000006	experimental evidence	10090	mouse	C57Bl/6J	bone marrow macrophage	CL:0002476	S
627	oxLDL	CHEBI:60151	->	ATF3	Q60765	22473958	2012	qPCR analysis of BMDM stimulated with oxLDL or LPS confirmed that Atf3 is up-regulated by these stimuli (Fig. 1 F).	ECO:0000006	experimental evidence	10090	mouse	C57Bl/6J	bone marrow macrophage	CL:0002476	S
628	oxLDL	CHEBI:60151	->	TLR4	O00206	15249654	2004	TLR4 expression in macrophages is up-regulated by oxidized but not native low-density lipoprotein (LDL).	ECO:0000033	traceable author statement				macrophage	CL:0000235
629	oxLDL	CHEBI:60151	->	ROS	CHEBI:26523	20037584	2010	Wild-type macrophages exposed to oxLDL (Fig. 2d), but not native LDL (Fig. S2), showed a robust respiratory burst.	ECO:0000006	experimental evidence	10090	mouse	CD36-/-	macrophage	CL:0000235	S
630	oxLDL&CD36&TLR4&TLR6	CHEBI:60151	->	CD36/TLR4/TLR6	O00206; Q9Y2C9; P16671	20037584	2010	Stimulation of THP-1 monocytes with CD36 ligands (oxLDL or APP(1-42)) rapidly induced formation of complexes yielding coprecipitation of CD36 with TLR4 and TLR6 (Fig. 5a,b).	ECO:0000006	experimental evidence	9606	human	THP1 cell line	macrophage	CL:0000235	S
631	oxLDL&^ATF3	CHEBI:60151; Q60765	->	lipid_particle	GO:0005811	22473958	2012	the increased fluorescence of Atf3-/- versus WT BMDM is seen to be the result of an increased amount of cytosolic lipid bodies (Fig. 2, C and D).	ECO:0000006	experimental evidence	10090	mouse	C57Bl/6J	bone marrow macrophage	CL:0002476	S
632	oxLDL&^ATF3	CHEBI:60151; Q60765	->	CH25H	Q9Z0F5	22473958	2012	loss of ATF3 leads to large increases in the level of Ch25h mRNA in ... oxLDL stimulated macrophages (14-fold; Fig. 3 C).	ECO:0000006	experimental evidence	10090	mouse	C57Bl/6J	bone marrow macrophage	CL:0002476	S
634	oxLDL&CD36	CHEBI:60151; Q08857	->	cholesterol_crystal	CHEBI:16113	23812099	2013	We observed a dose- and time-dependent increase in the appearance of crystals within macrophages treated with oxLDL , but not native LDL (Fig. 1b, Supplementary Fig. 1), and this was markedly reduced in similarly treated Cd36–/– macrophages	ECO:0000006	experimental evidence	10090	mouse		macrophage	CL:0000235	S
635	oxLDL&CD36&IL1B	CHEBI:60151; Q08857; P10749	->	IL1B_secretion	GO:0050702	23812099	2013	oxLDL had the unusual ability to induce mature IL-1β from unprimed macrophages, a response dependent on CD36	ECO:0000006	experimental evidence	10090	mouse		macrophage	CL:0000235	S	CD36 KO
636	oxLDL&CD36	CHEBI:60151; Q08857	->	NLRP3	Q8R4B8	23812099	2013	Fig. 3d	ECO:0000006	experimental evidence	10090	mouse		macrophage	CL:0000235	S	CD36 KO. mRNA
637	oxLDL&CD36	CHEBI:60151; Q08857	->	IL1B	P10749	23812099	2013	Fig. 3d	ECO:0000006	experimental evidence	10090	mouse		macrophage	CL:0000235	S	CD36 KO. mRNA
638	oxLDL&CD36	CHEBI:60151; Q08857	->	IL1A	P01582	23812099	2013	Fig. 3d	ECO:0000006	experimental evidence	10090	mouse		macrophage	CL:0000235	S	CD36 KO. mRNA
639	oxLDL&CD36	CHEBI:60151; Q08857	->	CXCL1	P12850	20037584	2010	CD36-deficient macrophages did not upregulate Gro1, MIP-2 and RANTES transcription in response to oxLDL (Fig. 2b). Results confirmed in vivo in ApoE-/- (+/- CD36-/-) mice fed on a Western diet (Fig. 2c)	ECO:0000006	experimental evidence	10090	mouse	CD36-/-	macrophage	CL:0000235	S	at the mRNA level. Results confirmed in vivo in ApoE-/- (+/- CD36-/-) mice fed on a Western diet (Fig. 2c)
640	oxLDL&CD36	CHEBI:60151; Q08857	->	CXCL2	P10889	20037584	2010	CD36-deficient macrophages did not upregulate Gro1, MIP-2 and RANTES transcription in response to oxLDL (Fig. 2b). Results confirmed in vivo in ApoE-/- (+/- CD36-/-) mice fed on a Western diet (Fig. 2c)	ECO:0000006	experimental evidence	10090	mouse	CD36-/-	macrophage	CL:0000235	S	at the mRNA level
641	oxLDL&CD36	CHEBI:60151; Q08857	->	CCL5	P30882	20037584	2010	CD36-deficient macrophages did not upregulate Gro1, MIP-2 and RANTES transcription in response to oxLDL (Fig. 2b). Results confirmed in vivo in ApoE-/- (+/- CD36-/-) mice fed on a Western diet (Fig. 2c)	ECO:0000006	experimental evidence	10090	mouse	CD36-/-	macrophage	CL:0000235	S	at the mRNA level
642	oxLDL&CD36	CHEBI:60151; Q08857	->	ROS	CHEBI:26523	20037584	2010	Cd36-/-, Tlr4-/- and Tlr6-/- macrophages showed a competent respiratory burst in response to zymosa, these cells failed to produce ROS when stimulated with oxLDL (Fig. 2d).	ECO:0000006	experimental evidence	10090	mouse	CD36-/-	macrophage	CL:0000235	S
643	oxLDL&CD36&TLR4&TLR6	CHEBI:60151; Q08857; Q9QUK6; Q9EPW9	->	NLRP3/PYCARD/CASP1	Q96P20; Q9ULZ3; P29466	23812099	2013	indicating that this heterotrimeric signaling complex was required for NLRP3 priming by oxLDL	ECO:0000034	non-traceable author statement
644	oxLDL&LYN	CHEBI:60151; P07948	->	CD36/TLR4/TLR6	O00206; Q9Y2C9; P16671	20037584	2010	treatment with the Lyn kinase inhibitor PP1... replicated these inhibitory effects on CD36-TLR4-TLR6 signaling and blocked the physical association of CD36 with TLR4 and TLR6 in oxLDL -treated monocytes (Fig. 6d,e).	ECO:0000006	experimental evidence	9606	human	THP1 cell line	macrophage	CL:0000235	S
645	oxLDL&LYN	CHEBI:60151; P07948	->	NFKB_complex	GO:0071159	20037584	2010	The general tyrosine kinase inhibitor genistein blocked CD36-TLR4-TLR6–dependent activation of NF-κB reporter gene expression (Fig. 6d).	ECO:0000006	experimental evidence	9606	human	THP1 cell line	macrophage	CL:0000235	S
646	oxLDL&MYD88	CHEBI:60151; P22366	->	CXCL1	P12850	20037584	2010	Transcriptional upregulation of mRNAs encoding Gro1, MIP-2, MIP-1γ was similarly abolished in macrophages lacking MyD88 (Fig. 1b)	ECO:0000006	experimental evidence	10090	mouse	Myd88-/-	macrophage	CL:0000235	S	at the mRNA level
647	oxLDL&MYD88	CHEBI:60151; P22366	->	CXCL2	P10889	20037584	2010	Transcriptional upregulation of mRNAs encoding Gro1, MIP-2, MIP-1γ was similarly abolished in macrophages lacking MyD88 (Fig. 1b)	ECO:0000006	experimental evidence	10090	mouse	Myd88-/-	macrophage	CL:0000235	S	at the mRNA level
648	oxLDL&MYD88	CHEBI:60151; P22366	->	CCL9	P51670	20037584	2010	Transcriptional upregulation of mRNAs encoding Gro1, MIP-2, MIP-1γ was similarly abolished in macrophages lacking MyD88 (Fig. 1b)	ECO:0000006	experimental evidence	10090	mouse	Myd88-/-	macrophage	CL:0000235	S	at the mRNA level
649	oxLDL&MYD88	CHEBI:60151; P22366	->	IL1B	P10749	20037584	2010	TLR4, TLR6 and MyD88 were also essential for upregulated expression of the mRNA encoding the cytokine IL1B in response to oxLDL (Fig. 1c).	ECO:0000006	experimental evidence	10090	mouse	Myd88-/-	macrophage	CL:0000235	S	at the mRNA level
650	oxLDL&NADPH_oxidase_complex	CHEBI:60151; GO:0043020	->	NLRP3	Q8R4B8	23812099	2013	Consistent with this, the induction of Il1a, Il1b and NLRP3 mRNA by oxLDL was inhibited by the IKKβ inhibitor BAY 11-7082 (Fig. 3e) and by the NADPH oxidase enzyme complex inhibitor DPI	ECO:0000006	experimental evidence	10090	mouse		macrophage	CL:0000235	S	NaDPH oxidase inhibitor
651	oxLDL&NADPH_oxidase_complex	CHEBI:60151; GO:0043020	->	IL1B	P10749	23812099	2013	Consistent with this, the induction of Il1a, Il1b and NLRP3 mRNA by oxLDL was inhibited by the IKKβ inhibitor BAY 11-7082 (Fig. 3e) and by the NADPH oxidase enzyme complex inhibitor DPI	ECO:0000006	experimental evidence	10090	mouse		macrophage	CL:0000235	S	NaDPH oxidase inhibitor
652	oxLDL&NADPH_oxidase_complex	CHEBI:60151; GO:0043020	->	IL1A	P01582	23812099	2013	Consistent with this, the induction of Il1a, Il1b and NLRP3 mRNA by oxLDL was inhibited by the IKKβ inhibitor BAY 11-7082 (Fig. 3e) and by the NADPH oxidase enzyme complex inhibitor DPI	ECO:0000006	experimental evidence	10090	mouse		macrophage	CL:0000235	S	NaDPH oxidase inhibitor
653	oxLDL&NFKB_complex	CHEBI:60151; GO:0071159	->	NLRP3	Q8R4B8	23812099	2013	Consistent with this, the induction of Il1a, Il1b and NLRP3 mRNA by oxLDL was inhibited by the IKKβ inhibitor BAY 11-7082	ECO:0000006	experimental evidence	10090	mouse		macrophage	CL:0000235	S	IKKβ inhibitor BAY 11-7082
654	oxLDL&NFKB_complex	CHEBI:60151; GO:0071159	->	IL1B	P10749	23812099	2013	Consistent with this, the induction of Il1a, Il1b and NLRP3 mRNA by oxLDL was inhibited by the IKKβ inhibitor BAY 11-7082	ECO:0000006	experimental evidence	10090	mouse		macrophage	CL:0000235	S	IKKβ inhibitor BAY 11-7082
655	oxLDL&NFKB_complex	CHEBI:60151; GO:0071159	->	IL1A	P01582	23812099	2013	Consistent with this, the induction of Il1a, Il1b and NLRP3 mRNA by oxLDL was inhibited by the IKKβ inhibitor BAY 11-7082	ECO:0000006	experimental evidence	10090	mouse		macrophage	CL:0000235	S	IKKβ inhibitor BAY 11-7082
656	oxLDL&TICAM1	CHEBI:60151; Q80UF7	->	CCL5	P30882	20037584	2010	oxLDL induction of RANTES mRNA required the alternative TLR adaptor TRIF (Fig. 1b).	ECO:0000006	experimental evidence	10090	mouse	Trif-/-	macrophage	CL:0000235	S	at the mRNA level
657	oxLDL&TLR4&IL1B	CHEBI:60151; Q9QUK6; P10749	->	IL1B_secretion	GO:0050702	23812099	2013	Fig 3a.	ECO:0000006	experimental evidence	10090	mouse		macrophage	CL:0000235	S	TLR4 KO
658	oxLDL&TLR4	CHEBI:60151; Q9QUK6	->	NLRP3	Q8R4B8	23812099	2013	Fig. 3d	ECO:0000006	experimental evidence	10090	mouse		macrophage	CL:0000235	S	TLR4 KO. Mrna
659	oxLDL&TLR4	CHEBI:60151; Q9QUK6	->	IL1B	P10749	23812099	2013	Fig. 3d	ECO:0000006	experimental evidence	10090	mouse		macrophage	CL:0000235	S	TLR4 KO. mRNA
660	oxLDL&TLR4	CHEBI:60151; Q9QUK6	->	IL1A	P01582	23812099	2013	Fig. 3d	ECO:0000006	experimental evidence	10090	mouse		macrophage	CL:0000235	S	TLR4 KO. mRNA
661	oxLDL&TLR4	CHEBI:60151; Q9QUK6	->	CXCL1	P12850	20037584	2010	In response to oxLDL , these cells showed 3- to 30-fold increases in mRNAs encoding Gro1 (Cxcl1), MIP-2 (Cxcl2), MIP-1γ (Ccl9) and RANTES (Ccl5) (Fig. 1a). By contrast, macrophages deficient in TLR4 or TLR6... failed to increase expression of these chemokines (Fig. 1a).	ECO:0000006	experimental evidence	10090	mouse	Tlr4-/-	macrophage	CL:0000235	S	at the mRNA level
662	oxLDL&TLR4	CHEBI:60151; Q9QUK6	->	CXCL2	P10889	20037584	2010	In response to oxLDL , these cells showed 3- to 30-fold increases in mRNAs encoding Gro1 (Cxcl1), MIP-2 (Cxcl2), MIP-1γ (Ccl9) and RANTES (Ccl5) (Fig. 1a). By contrast, macrophages deficient in TLR4 or TLR6... failed to increase expression of these chemokines (Fig. 1a).	ECO:0000006	experimental evidence	10090	mouse	Tlr4-/-	macrophage	CL:0000235	S	at the mRNA level
663	oxLDL&TLR4	CHEBI:60151; Q9QUK6	->	CCL5	P30882	20037584	2010	In response to oxLDL , these cells showed 3- to 30-fold increases in mRNAs encoding Gro1 (Cxcl1), MIP-2 (Cxcl2), MIP-1γ (Ccl9) and RANTES (Ccl5) (Fig. 1a). By contrast, macrophages deficient in TLR4 or TLR6... failed to increase expression of these chemokines (Fig. 1a).	ECO:0000006	experimental evidence	10090	mouse	Tlr4-/-	macrophage	CL:0000235	S	at the mRNA level
664	oxLDL&TLR4	CHEBI:60151; Q9QUK6	->	CCL9	P51670	20037584	2010	In response to oxLDL , these cells showed 3- to 30-fold increases in mRNAs encoding Gro1 (Cxcl1), MIP-2 (Cxcl2), MIP-1γ (Ccl9) and RANTES (Ccl5) (Fig. 1a). By contrast, macrophages deficient in TLR4 or TLR6... failed to increase expression of these chemokines (Fig. 1a).	ECO:0000006	experimental evidence	10090	mouse	Tlr4-/-	macrophage	CL:0000235	S	at the mRNA level
665	oxLDL&TLR4	CHEBI:60151; Q9QUK6	->	IL1B	P10749	20037584	2010	TLR4, TLR6 and MyD88 were also essential for upregulated expression of the mRNA encoding the cytokine IL1B in response to oxLDL (Fig. 1c).	ECO:0000006	experimental evidence	10090	mouse	Tlr4-/-	macrophage	CL:0000235	S	at the mRNA level
666	oxLDL&TLR4	CHEBI:60151; Q9QUK6	->	ROS	CHEBI:26523	20037584	2010	Cd36-/-, Tlr4-/- and Tlr6-/- macrophages showed a competent respiratory burst in response to zymosa, these cells failed to produce ROS when stimulated with oxLDL (Fig. 2d).	ECO:0000006	experimental evidence	10090	mouse	CD36-/-	macrophage	CL:0000235	S
667	oxLDL&TLR4&TLR6	CHEBI:60151; Q9QUK6; Q9EPW9	->	NFKB_complex	GO:0071159	20037584	2010	we observed a sixfold increase in NF-κB activation in cells expressing both TLR4 and TLR6 (Fig. 1d).	ECO:0000006	experimental evidence	9606	human	HEK293 transfected with human vectors	kidney	UBERON:0002113	S
668	oxLDL&TLR4&TLR6&^LY96	CHEBI:60151; Q9QUK6; Q9EPW9; Q9Y6Y9	->	NFKB_complex	GO:0071159	20037584	2010	TLR4-TLR6-mediated NF-κB activation occurred in the absence of MD-2, an essential cofactor of the TLR4 complex that recognizes LPS (Fig. 1d), and was not augmented by the addition of MD-2 (Fig. 1e). Moreover, TLR4-TLR6 signaling was not altered in the presence of polymyxin B or the MD-2 inhibitor B-1287, which block the biological effects of LPS (Supplementary Fig. 1)	ECO:0000006	experimental evidence	9606	human	HEK293 transfected with human vectors	kidney	UBERON:0002113	S
669	oxLDL&TLR6&IL1B	CHEBI:60151; Q9EPW9; P10749	->	IL1B_secretion	GO:0050702	23812099	2013	Fig 3a.	ECO:0000006	experimental evidence	10090	mouse		macrophage	CL:0000235	S	TLR6 KO
670	oxLDL&TLR6	CHEBI:60151; Q9EPW9	->	NLRP3	Q8R4B8	23812099	2013	Fig. 3d	ECO:0000006	experimental evidence	10090	mouse		macrophage	CL:0000235	S	TLR6 KO. mRNA
671	oxLDL&TLR6	CHEBI:60151; Q9EPW9	->	IL1B	P10749	23812099	2013	Fig. 3d	ECO:0000006	experimental evidence	10090	mouse		macrophage	CL:0000235	S	TLR6 KO. mRNA
672	oxLDL&TLR6	CHEBI:60151; Q9EPW9	->	IL1A	P01582	23812099	2013	Fig. 3d	ECO:0000006	experimental evidence	10090	mouse		macrophage	CL:0000235	S	TLR6 KO. mRNA
673	oxLDL&TLR6	CHEBI:60151; Q9EPW9	->	CXCL1	P12850	20037584	2010	In response to oxLDL , these cells showed 3- to 30-fold increases in mRNAs encoding Gro1 (Cxcl1), MIP-2 (Cxcl2), MIP-1γ (Ccl9) and RANTES (Ccl5) (Fig. 1a). By contrast, macrophages deficient in TLR4 or TLR6... failed to increase expression of these chemokines (Fig. 1a).	ECO:0000006	experimental evidence	10090	mouse	Tlr6-/-	macrophage	CL:0000235	S	at the mRNA level
674	oxLDL&TLR6	CHEBI:60151; Q9EPW9	->	CXCL2	P10889	20037584	2010	In response to oxLDL , these cells showed 3- to 30-fold increases in mRNAs encoding Gro1 (Cxcl1), MIP-2 (Cxcl2), MIP-1γ (Ccl9) and RANTES (Ccl5) (Fig. 1a). By contrast, macrophages deficient in TLR4 or TLR6... failed to increase expression of these chemokines (Fig. 1a).	ECO:0000006	experimental evidence	10090	mouse	Tlr6-/-	macrophage	CL:0000235	S	at the mRNA level
675	oxLDL&TLR6	CHEBI:60151; Q9EPW9	->	CCL5	P30882	20037584	2010	In response to oxLDL , these cells showed 3- to 30-fold increases in mRNAs encoding Gro1 (Cxcl1), MIP-2 (Cxcl2), MIP-1γ (Ccl9) and RANTES (Ccl5) (Fig. 1a). By contrast, macrophages deficient in TLR4 or TLR6... failed to increase expression of these chemokines (Fig. 1a).	ECO:0000006	experimental evidence	10090	mouse	Tlr6-/-	macrophage	CL:0000235	S	at the mRNA level
676	oxLDL&TLR6	CHEBI:60151; Q9EPW9	->	CCL9	P51670	20037584	2010	In response to oxLDL , these cells showed 3- to 30-fold increases in mRNAs encoding Gro1 (Cxcl1), MIP-2 (Cxcl2), MIP-1γ (Ccl9) and RANTES (Ccl5) (Fig. 1a). By contrast, macrophages deficient in TLR4 or TLR6... failed to increase expression of these chemokines (Fig. 1a).	ECO:0000006	experimental evidence	10090	mouse	Tlr6-/-	macrophage	CL:0000235	S	at the mRNA level
677	oxLDL&TLR6	CHEBI:60151; Q9EPW9	->	IL1B	P10749	20037584	2010	TLR4, TLR6 and MyD88 were also essential for upregulated expression of the mRNA encoding the cytokine IL1B in response to oxLDL (Fig. 1c).	ECO:0000006	experimental evidence	10090	mouse	Tlr6-/-	macrophage	CL:0000235	S	at the mRNA level
678	oxLDL&TLR6	CHEBI:60151; Q9EPW9	->	ROS	CHEBI:26523	20037584	2010	Cd36-/-, Tlr4-/- and Tlr6-/- macrophages showed a competent respiratory burst in response to zymosa, these cells failed to produce ROS when stimulated with oxLDL (Fig. 2d).	ECO:0000006	experimental evidence	10090	mouse	CD36-/-	macrophage	CL:0000235	S
679	P2RX7	Q9Z1M0	->	potassium_ion_export	GO:0071435	16546100	2006	ATP induces the caspase-1-dependent maturation of IL-1b by activating P2X7 receptors, which results in the rapid efflux of intracellular K+ (Solle et al., 2001).	ECO:0000033	traceable author statement
680	P2RX7	Q9Z1M0	->	F3	P20352	21670495	2011	cell injury generates high concentrations of extracellular ATP that activates P2X7 receptor signaling known to induce TF (f3) mRNA expression in monocytes (37 -> PubMed:12101284) and the release of TF+ MPs from dendritic cells (28 -> PubMed:17314141).	ECO:0000033	traceable author statement				monocyte	CL:0000576
681	P2RX7	Q9Z1M0	->	blood_microparticle_formation	GO:0072564	21670495	2011	cell injury generates high concentrations of extracellular ATP that activates P2X7 receptor signaling known to induce TF (f3) mRNA expression in monocytes (37 -> PubMed:12101284) and the release of TF+ MPs from dendritic cells (28 -> PubMed:17314141).	ECO:0000033	traceable author statement				dendritic cell	CL:0000451		In this paper, all MPs considered are always PROCOAGULANT.
682	palmitate	CHEBI:7896	->	IKBKB	O88351	17478729	2007	Unlike the evidence of cellular inflammation and insulin resistance seen in vascular tissue from WT mice after incubation in palmitate for 3 hours, this intervention did not activate IKKβ, nor did it impair insulin-stimulated activation of peNOS (Figure 2A and 2B) in aortic tissue from TLR4-deficient mice.	ECO:0000006	experimental evidence	10090	mouse	C57Bl/6	thoracic aorta	UBERON:0001515	S
683	palmitate	CHEBI:7896	-|	NOS3	P70313	17478729	2007	Unlike the evidence of cellular inflammation and insulin resistance seen in vascular tissue from WT mice after incubation in palmitate for 3 hours, this intervention did not activate IKKβ, nor did it impair insulin-stimulated activation of peNOS (Figure 2A and 2B) in aortic tissue from TLR4-deficient mice.	ECO:0000006	experimental evidence	10090	mouse	C57Bl/6	thoracic aorta	UBERON:0001515	S
684	palmitate	CHEBI:7896	->	cardiac_muscle_cell_apoptotic_process	GO:0010659	21622680	2011	Saturated free fatty acids such as palmitate induce apoptosis in cardiomyocytes	ECO:0000033	traceable author statement							PubMed:11285300,9254064,7760340,10677535
685	palmitate	CHEBI:7896	->	MIR195	MI0000489	21622680	2011	MIR195 was significantly increased in palmitate- compared with oleate-stimulated cardiomyocytes.	ECO:0000006	experimental evidence	10090	mouse	Neonatal cardiomyocyte	cardiac muscle cell	CL:0000746	S
686	palmitate	CHEBI:7896; P70677	->	CASP3	P70677	21622680	2011	palmitate treatment induced caspase-3 activation ... in cardiomyocytes compared with oleate (Fig. 1C–G).	ECO:0000006	experimental evidence	10090	mouse	Neonatal cardiomyocyte	cardiac muscle cell	CL:0000746	S
687	palmitate	CHEBI:7896	->	apoptotic_DNA_fragmentation	GO:0006309	21622680	2011	palmitate treatment induced caspase-3 activation and DNA fragmentation in cardiomyocytes ... (Fig. 1C–G).	ECO:0000006	experimental evidence	10090	mouse	Neonatal cardiomyocyte	cardiac muscle cell	CL:0000746	S
688	palmitate	CHEBI:7896	->	cardiac_muscle_cell_apoptotic_process	GO:0010659	21622680	2011	Summary of lines 31 and 32.	ECO:0000006	experimental evidence	10090	mouse	Neonatal cardiomyocyte	cardiac muscle cell	CL:0000746	S	Apoptosis is cardiomyocyte-specific!!! In cardiac fibroblasts, palmitate incubation does not induce apoptosis (p.77, top right).
689	palmitate	CHEBI:7896	->	ROS	CHEBI:26523	21622680	2011	ROS production was ... increased in palmitate- compared with oleate-stimulated cardiomyocytes (Fig. 2A–B).	ECO:0000006	experimental evidence	10090	mouse	Neonatal cardiomyocyte	cardiac muscle cell	CL:0000746	S
690	palmitate	CHEBI:7896	-|	SIRT1	Q923E4	21622680	2011	the levels of Sirt1 protein were also decreased in palmitate-stimulated cardiomyocytes (Fig. 3A)	ECO:0000006	experimental evidence	10090	mouse	Neonatal cardiomyocyte	cardiac muscle cell	CL:0000746	S	Difficult to translate it in positive termes (->) since SIRT1 may not be upregulated in the absence of palmitate.
691	palmitate	CHEBI:7896	->	IL6	P05231	21070867	2011	palmitate induced IL-6 expression ( Fig. 4A) and secretion ( Fig. 4B) in cardiac AC16 cells.	ECO:0000006	experimental evidence	9606	human	AC16 cells	regular cardiac myocyte	CL:0002098	S
692	palmitate	CHEBI:7896	->	IL6	P05231	21070867	2011	palmitate induced IL-6 expression ( Fig. 4A) and secretion ( Fig. 4B) in cardiac AC16 cells.	ECO:0000006	experimental evidence	9606	human	AC16 cells	regular cardiac myocyte	CL:0002098	S
693	palmitate	CHEBI:7896	-|	NFKBIA	P25963	21070867	2011	palmitate downregulated IκBα and increased the p65 protein levels in nuclear extracts	ECO:0000006	experimental evidence	9606	human	AC16 cells	regular cardiac myocyte	CL:0002098	S
694	palmitate	CHEBI:7896	->	RELA	Q04206	21070867	2011	palmitate downregulated IκBα and increased the p65 protein levels in nuclear extracts	ECO:0000006	experimental evidence	9606	human	AC16 cells	regular cardiac myocyte	CL:0002098	S
695	palmitate	CHEBI:7896	->	MIR195	MI0000489	24744784	2014	Sirt1 downregulation by palmitate-induced MIR195 and Sirt1 cleavage by caspase-1	ECO:0000033	traceable author statement
696	palmitate&^AMPK	CHEBI:7896; GO:0031588	->	CCL2	P13500	21070867	2011	AMPK inhibitor compound C prevented GW501516-mediated MCP-1 downregulation after palmitate treatment, thus confirming a role of this kinase in the process.	ECO:0000006	experimental evidence	9606	human	AC16 cells	regular cardiac myocyte	CL:0002098	S	AMPK inhibitor compound C
697	palmitate&^PPARD	CHEBI:7896; Q03181	->	CCL2	P13500	21070867	2011	MCP-1 and TNF-α expressions were also up-regulated	ECO:0000006	experimental evidence	9606	human	AC16 cells	regular cardiac myocyte	CL:0002098	S
698	palmitate&^PPARD	CHEBI:7896; Q03182	->	NFKB_complex	GO:0071159	21070867	2011	Addition of GW501516 to palmitate-treated AC16 cells completely abrogated the increase in MCP-1 and TNF-α expression ( Fig. 4A) and the enhanced NF-κB activity ( Fig. 4C and D).	ECO:0000006	experimental evidence	9606	human	AC16 cells	regular cardiac myocyte	CL:0002098	S	palmitate + GW501516: PPARD agonist.+ GSK0660: PPARD inhibitor
699	palmitate&^PPARD	CHEBI:7896; Q03182	->	TNF	P01375	21070867	2011	MCP-1 and TNF-α expressions were also up-regulated	ECO:0000006	experimental evidence	9606	human	AC16 cells	regular cardiac myocyte	CL:0002098	S
700	palmitate&^SIRT1	CHEBI:7896; Q923E4	->	CASP3	P70677	21622680	2011	Down-regulation of Sirt1 had no effect on basal apoptosis but significantly enhanced palmitate-induced apoptosis, as determined by increases in caspase-3 activity and DNA fragmentation (Fig. 4E-F).	ECO:0000006	experimental evidence	10090	mouse	Neonatal cardiomyocyte	cardiac muscle cell	CL:0000746	S
701	palmitate&^SIRT1	CHEBI:7896; Q923E4	->	apoptotic_DNA_fragmentation	GO:0006309	21622680	2011	Down-regulation of Sirt1 had no effect on basal apoptosis but significantly enhanced palmitate-induced apoptosis, as determined by increases in caspase-3 activity and DNA fragmentation (Fig. 4E-F).	ECO:0000006	experimental evidence	10090	mouse	Neonatal cardiomyocyte	cardiac muscle cell	CL:0000746	S
702	palmitate&^SIRT1	CHEBI:7896; Q923E4	->	cardiac_muscle_cell_apoptotic_process	GO:0010659	21622680	2011	Down-regulation of Sirt1 had no effect on basal apoptosis but significantly enhanced palmitate-induced apoptosis, as determined by increases in caspase-3 activity and DNA fragmentation (Fig. 4E-F).	ECO:0000006	experimental evidence	10090	mouse	Neonatal cardiomyocyte	cardiac muscle cell	CL:0000746	U	The effect is pathetically minimal
703	palmitate&^SIRT1	CHEBI:7896; Q923E4	->	ROS	CHEBI:26523	21622680	2011	Knockdown of Sirt1 also increased palmitate-stimulated but not basal ROS production in cardiomyocytes (Fig. 4G).	ECO:0000006	experimental evidence	10090	mouse	Neonatal cardiomyocyte	cardiac muscle cell	CL:0000746	U	The effect is pathetically minimal
704	palmitate&IRAK1	CHEBI:7896; P51617	-|	AKT1	P31749	17478729	2007	the ability of insulin (100 nmol/L insulin for 5 minutes) to increase IRS-1 tyrosine phosphorylation, Akt serine phosphorylation, and NO production in HMECs transfected with control vector was also attenuated by palmitate, and this inhibitory effect was prevented by transfection with DN-MyD88	ECO:0000006	experimental evidence	9606	human	HMECs	endothelial cell	CL:0000115	S	HMECs
705	palmitate&IRAK1	CHEBI:7896; P51617	->	IKBKB	O14920	17478729	2007	exposure to palmitate for 3 hours increased IKKβ activity in HMECs transduced with GFP, but not with the DN-IRAK mutant.	ECO:0000006	experimental evidence	9606	human	HMECs	endothelial cell	CL:0000115	S	HMECs
706	palmitate&IRAK1	CHEBI:7896; P51617	-|	IRS1	P35568	17478729	2007	the ability of insulin (100 nmol/L insulin for 5 minutes) to increase IRS-1 tyrosine phosphorylation, Akt serine phosphorylation, and NO production in HMECs transfected with control vector was also attenuated by palmitate, and this inhibitory effect was prevented by transfection with DN-MyD88	ECO:0000006	experimental evidence	9606	human	HMECs	endothelial cell	CL:0000115	S	HMECs
707	palmitate&IRAK1	CHEBI:7896; P51617	-|	NO	CHEBI:16480	17478729	2007	the ability of insulin (100 nmol/L insulin for 5 minutes) to increase IRS-1 tyrosine phosphorylation, Akt serine phosphorylation, and NO production in HMECs transfected with control vector was also attenuated by palmitate, and this inhibitory effect was prevented by transfection with DN-MyD88	ECO:0000006	experimental evidence	9606	human	HMECs	endothelial cell	CL:0000115	S	HMECs
708	palmitate&MIR195	CHEBI:7896; MI0000489	->	CASP3	P70677	21622680	2011	these effects (ANN: CASP3 activation and DNA fragmentation) of palmitate on apoptosis were significantly attenuated by MIR195 antagomir (Figure 1C–E).	ECO:0000006	experimental evidence	10090	mouse	Neonatal cardiomyocyte	cardiac muscle cell	CL:0000746	S
709	palmitate&MIR195	CHEBI:7896; MI0000489	->	apoptotic_DNA_fragmentation	GO:0006309	21622680	2011	these effects (ANN: CASP3 activation and DNA fragmentation) of palmitate on apoptosis were significantly attenuated by MIR195 antagomir (Figure 1C–E).	ECO:0000006	experimental evidence	10090	mouse	Neonatal cardiomyocyte	cardiac muscle cell	CL:0000746	S
710	palmitate&MIR195	CHEBI:7896; MI0000489	->	cardiac_muscle_cell_apoptotic_process	GO:0010659	21622680	2011	MIR195 promotes apoptosis in palmitate-stimulated cardiomyocytes.	ECO:0000006	experimental evidence	10090	mouse	Neonatal cardiomyocyte	cardiac muscle cell	CL:0000746	S
711	palmitate&MIR195	CHEBI:7896; MI0000489	->	ROS	CHEBI:26523	21622680	2011	MIR195 antagomir reduced, whereas MIR195 mimic enhanced ROS production in palmitate stimulated cardiomyocytes (Fig. 2A–B)...both MIR195 mimic and antagomir did not have any effect on basal ROS production in cardiomyocytes... MIR195 promotes ROS production.	ECO:0000006	experimental evidence	10090	mouse	Neonatal cardiomyocyte	cardiac muscle cell	CL:0000746	S
712	palmitate&MIR195	CHEBI:7896; MI0000489	-|	BCL2	P10417	21622680	2011	Fig. 6A: palmitate induced a reduction in Bcl-2 protein, which was restored by MIR195 antagomir.	ECO:0000006	experimental evidence	10090	mouse	Neonatal cardiomyocyte	cardiac muscle cell	CL:0000746	U	Here too it's impossible to speak about induction of Bcl2 by palmitate in the absence of MIR195, since there is no evidence whatsoever of the basal level in the absence of palmitate.
713	palmitate&MYD88	CHEBI:7896; Q99836	-|	AKT1	P31749	17478729	2007	the ability of insulin (100 nmol/L insulin for 5 minutes) to increase IRS-1 tyrosine phosphorylation, Akt serine phosphorylation, and NO production in HMECs transfected with control vector was also attenuated by palmitate, and this inhibitory effect was prevented by transfection with DN-MyD88	ECO:0000006	experimental evidence	9606	human	HMECs	endothelial cell	CL:0000115	S	HMECs
714	palmitate&MYD88	CHEBI:7896; Q99836	->	IKBKB	O14920	17478729	2007	activation of IKKβ in response to either LPS or FFA was strongly attenuated by transfection with DN-MyD88.	ECO:0000006	experimental evidence	9606	human	HMECs	endothelial cell	CL:0000115	S	HMECs
715	palmitate&MYD88	CHEBI:7896; Q99836	-|	IRS1	P35568	17478729	2007	the ability of insulin (100 nmol/L insulin for 5 minutes) to increase IRS-1 tyrosine phosphorylation, Akt serine phosphorylation, and NO production in HMECs transfected with control vector was also attenuated by palmitate, and this inhibitory effect was prevented by transfection with DN-MyD88	ECO:0000006	experimental evidence	9606	human	HMECs	endothelial cell	CL:0000115	S	HMECs
716	palmitate&MYD88	CHEBI:7896; Q99836	-|	NO	CHEBI:16480	17478729	2007	the ability of insulin (100 nmol/L insulin for 5 minutes) to increase IRS-1 tyrosine phosphorylation, Akt serine phosphorylation, and NO production in HMECs transfected with control vector was also attenuated by palmitate, and this inhibitory effect was prevented by transfection with DN-MyD88	ECO:0000006	experimental evidence	9606	human	HMECs	endothelial cell	CL:0000115	S	HMECs
717	palmitate&MYD88&IRAK1	CHEBI:7896; Q99836; P51617	->	ICAM1/2/3/4/5	P05362; P13598; P32942; Q14773; Q9UMF0	17478729	2007	Each of these inflammatory stimuli induced both IL-6 and ICAM expression, and in the case of palmitate and LPS, but not TNF-α, these effects were inhibited by DN-MyD88 and DN-IRAK compared with GFP controls	ECO:0000006	experimental evidence	9606	human	HMECs	endothelial cell	CL:0000115	S	HMECs
718	palmitate&MYD88&IRAK1	CHEBI:7896; Q99836; P51617	->	IL6	P05231	17478729	2007	Each of these inflammatory stimuli induced both IL-6 and ICAM expression, and in the case of palmitate and LPS, but not TNF-α, these effects were inhibited by DN-MyD88 and DN-IRAK compared with GFP controls	ECO:0000006	experimental evidence	9606	human	HMECs	endothelial cell	CL:0000115	S	HMECs
719	palmitate&NADPH_oxidase_complex	CHEBI:7896; GO:0043020	->	CCL2	P13500	21070867	2011	NADPH oxidase inhibitor DPI (diphenyleneiodonium) to palmitate-treated AC16 cells completely abolished the enhanced MCP-1 expression, while it only partially reversed IL-6 expression	ECO:0000006	experimental evidence	9606	human	AC16 cells	regular cardiac myocyte	CL:0002098	S	palmitate + NADPH oxidase inhibitor DPI (diphenyleneiodonium)
720	palmitate&NADPH_oxidase_complex	CHEBI:7896; GO:0043020	->	IL6	P05231	21070867	2011	NADPH oxidase inhibitor DPI (diphenyleneiodonium) to palmitate-treated AC16 cells completely abolished the enhanced MCP-1 expression, while it only partially reversed IL-6 expression	ECO:0000006	experimental evidence	9606	human	AC16 cells	regular cardiac myocyte	CL:0002098	S	palmitate + NADPH oxidase inhibitor DPI (diphenyleneiodonium)
721	palmitate&NFKB_complex	CHEBI:7896	-|	AKT1	P31749	17478729	2007	insulin-stimulated IRS-1 tyrosine phosphorylation, pAkt induction, and NO production were also inhibited by palmitate in control HMECs transduced with GFP, whereas in HMECs transduced with NF-κB super repressor, these responses to palmitate were no longer detectable	ECO:0000006	experimental evidence	9606	human	HMECs	endothelial cell	CL:0000115	S	HMECs
722	palmitate&NFKB_complex	CHEBI:7896	-|	IRS1	P35568	17478729	2007	insulin-stimulated IRS-1 tyrosine phosphorylation, pAkt induction, and NO production were also inhibited by palmitate in control HMECs transduced with GFP, whereas in HMECs transduced with NF-κB super repressor, these responses to palmitate were no longer detectable	ECO:0000006	experimental evidence	9606	human	HMECs	endothelial cell	CL:0000115	S	HMECs
723	palmitate&NFKB_complex	CHEBI:7896	-|	NO	CHEBI:16480	17478729	2007	insulin-stimulated IRS-1 tyrosine phosphorylation, pAkt induction, and NO production were also inhibited by palmitate in control HMECs transduced with GFP, whereas in HMECs transduced with NF-κB super repressor, these responses to palmitate were no longer detectable	ECO:0000006	experimental evidence	9606	human	HMECs	endothelial cell	CL:0000115	S	HMECs
724	palmitate&ROS	CHEBI:7896; CHEBI:26523	->	CASP3	P70677	21622680	2011	Antioxidants (ANN: N-acetylcystéine or SS31) dose dependently reduced caspase-3 activity and DNA fragmentation during palmitate stimulation (Figure 2C–D).	ECO:0000006	experimental evidence	10090	mouse	Neonatal cardiomyocyte	cardiac muscle cell	CL:0000746	S
725	palmitate&ROS	CHEBI:7896; CHEBI:26523	->	apoptotic_DNA_fragmentation	GO:0006309	21622680	2011	Antioxidants (ANN: N-acetylcystéine or SS31) dose dependently reduced caspase-3 activity and DNA fragmentation during palmitate stimulation (Figure 2C–D).	ECO:0000006	experimental evidence	10090	mouse	Neonatal cardiomyocyte	cardiac muscle cell	CL:0000746	S
726	palmitate&ROS	CHEBI:7896; CHEBI:26523	->	cardiac_muscle_cell_apoptotic_process	GO:0010659	21622680	2011	ROS production, at least in part from mitochondria, contributes to apoptosis in palmitate-stimulated cardiomyocytes.	ECO:0000006	experimental evidence	10090	mouse	Neonatal cardiomyocyte	cardiac muscle cell	CL:0000746	S
727	palmitate&TLR4	CHEBI:7896; O00206	-|	AKT1	P31749	17478729	2007	insulin-stimulated pAkt induction and NO production were inhibited in HMECs incubated with palmitate and scrambled control siRNA After treatment with TLR4 siRNA, however, these effects of palmitate were no longer detectable	ECO:0000006	experimental evidence	9606	human	HMECs	endothelial cell	CL:0000115	S	HMECs
728	palmitate&TLR4	CHEBI:7896; O00206	->	IKBKB	O14920	17478729	2007	he ability of palmitate to activate IKKβ was also blocked by TLR4 siRNA	ECO:0000006	experimental evidence	9606	human	HMECs	endothelial cell	CL:0000115	S	HMECs
729	palmitate&TLR4	CHEBI:7896; O00206	-|	NO	CHEBI:16480	17478729	2007	insulin-stimulated pAkt induction and NO production were inhibited in HMECs incubated with palmitate and scrambled control siRNA After treatment with TLR4 siRNA, however, these effects of palmitate were no longer detectable	ECO:0000006	experimental evidence	9606	human	HMECs	endothelial cell	CL:0000115	S	HMECs
739	Pam3CysK4&^BIRC2&^BIRC3&^XIAP&IL1B	CAS:112208-00-1; Q62210; O08863; Q60989; P10749	->	IL1B_secretion	GO:0050702	22365665	2012	Fig. 1F	ECO:0000006	experimental evidence	10090	mouse		macrophage	CL:0000235	S	Pam3Cys: TLR1:2 LIGAND
740	Pam3CysK4&^BIRC2&^BIRC3&^XIAP&proCASP1	CAS:112208-00-1; Q62210; O08863; Q60989; P29452	->	CASP1	P29452	22365665	2012	Fig. S1D	ECO:0000006	experimental evidence	10090	mouse		macrophage	CL:0000235	S	Pam3Cys: TLR1:2 LIGAND
741	Pam3CysK4&ATP	CAS:112208-00-1; CHEBI:15422	->	NLRP3/PYCARD/CASP1	Q96P20; Q9ULZ3; P29466	19570822	2009	Synthetic LPS or TLR2 and TLR7 activators also induced pyroptosomes together with ATP (supplemental Fig. 1, C and D)	ECO:0000006	experimental evidence	10090	mouse	C57Bl/6J	macrophage	CL:0000235	S	Le problème pour TLR2, c'est que les activateurs utilisés (PAM2CysK4 et PAM3CysK4) ne sont pas spécifiques (ou disons probablement spécifiques pour des hétérodimères contenant TLR2).
742	Pam3CysK4&ATP	CAS:112208-00-1; CHEBI:15422	->	NLRP3/PYCARD/CASP1	Q96P20; Q9ULZ3; P29466	19570822	2009	Supl. Fig.1. Synthetic LPS or TLR2 and TLR7 activators also induced pyroptosomes together with ATP	ECO:0000006	experimental evidence	10090	mouse		macrophage	CL:0000235	A	TLR2/6 agonist: Pam2CysK4 Inflammasome: formation of PYCARD speck-like structures.
743	Pam3CysK4&ATP&IRAK4&proCASP1	CAS:112208-00-1; CHEBI:15422; Q8R4K2; P29452	->	CASP1	P29452	19570822	2009	Ligands for TLRs that exclusively signal via the adapter MyD88 also failed to prime IRAK4-deficient macrophages for NLRP3-mediated ATP reactivity, whereas signaling cascades that operate independently of MyD88 induced priming of IRAK4 independently (Fig. S3A).	ECO:0000006	experimental evidence	10090	mouse	C57Bl/6J	macrophage	CL:0000235	S
744	Pam3CysK4&ATP&IRAK4&proCASP1	CAS:112208-00-1; CHEBI:15422; Q8R4K2; P29466	->	CASP1	P29452	19570822	2009	Fig.S3B	ECO:0000006	experimental evidence	9606	human	Healthy individual / Patient with LOF mutation in IRAK4 (Q293X)	peripheral blood mononuclear cell	CL:2000001	S	activator: Pam2cysK4
745	Pam3CysK4&ATP&MYD88&proCASP1	CAS:112208-00-1; CHEBI:15422; P22366; P29452	->	CASP1	P29452	19570822	2009	Ligands for TLRs that exclusively signal via the adapter MyD88 also failed to prime IRAK4-deficient macrophages for NLRP3-mediated ATP reactivity, whereas signaling cascades that operate independently of MyD88 induced priming of IRAK4 independently (Fig. S3A).	ECO:0000006	experimental evidence	10090	mouse	C57Bl/6J	macrophage	CL:0000235	S	activator: Pam3cysK4
746	Pam3CysK4&ATP&proCASP1	CAS:112208-00-1; CHEBI:15422; P29452	->	CASP1	P29452	19570822	2009	activation of TLR2, TLR3, and TLR7 also induced priming of the NLRP3 inflammasome, and macrophages lacking TLRs for the respective stimuli failed to activate caspase-1 after activation via ATP (Fig. 2B).	ECO:0000006	experimental evidence	10090	mouse	C57Bl/6J	macrophage	CL:0000235	S	activator: Pam3cysK4
747	Pam3CysK4&ATP&proCASP1	CAS:112208-00-1; CHEBI:15422; P29466	->	CASP1	P29452	19570822	2009	Fig.S3B	ECO:0000006	experimental evidence	9606	human	Healthy individual / Patient with LOF mutation in IRAK4 (Q293X)	peripheral blood mononuclear cell	CL:2000001	S	activator: Pam2cysK4
748	Pam3CysK4&RIPK3&^BIRC2&^BIRC3&^XIAP&IL1B	CAS:112208-00-1; Q9QZL0; Q62210; O08863; Q60989; P10749	->	IL1B_secretion	GO:0050702	22365665	2012	The deletion of RIP3 decreased Smac mimetic-induced activation and secretion of caspase-1 and IL-1 in BMDCs and BMDMs after LPS-TLR4 (Figures 3A, 3D, S3B, and S3D), Pam3Cys-TLR2, or CpG-TLR9 priming (Figure 3E)	ECO:0000006	experimental evidence	10090	mouse		dendritic cell	CL:0000451	S	RIPK3 KO. Decreases but not completely abolsihes wt effect Compound A: IAP-antagonist ‘‘Smac mimetic’’ compound. BIRC2 cIAP1 and BIRC3: Ciap2.
749	Pam3CysK4&RIPK3&^BIRC2&^BIRC3&^XIAP&proCASP1	CAS:112208-00-1; Q9QZL0; Q62210; O08863; Q60989; P29452	->	CASP1	P29452	22365665	2012	The deletion of RIP3 decreased Smac mimetic-induced activation and secretion of caspase-1 and IL-1 in BMDCs and BMDMs after LPS-TLR4 (Figures 3A, 3D, S3B, and S3D), Pam3Cys-TLR2, or CpG-TLR9 priming (Figure 3E)	ECO:0000006	experimental evidence	10090	mouse		dendritic cell	CL:0000451	S	RIPK3 KO. Decreases but not completely abolsihes wt effect Compound A: IAP-antagonist ‘‘Smac mimetic’’ compound. BIRC2 cIAP1 and BIRC3: Ciap2.
750	Peptidoglycan	CHEBI:8005	->	NLRP3	Q8R4B8	22569257	2012	The expression of NLRP3 steady state mRNA and protein was also induced by PGN (TLR2 ligand) in peritoneal macrophages	ECO:0000006	experimental evidence	10090	mouse		peritoneal macrophage	CL:0000581	S	Peptidoglycan: PGN
751	Peptidoglycan	CHEBI:8005	->	NLRP3	Q8R4B8	22569257	2012	The expression of NLRP3 steady state mRNA and protein was also induced by PGN (TLR2 ligand) in Raw cells	ECO:0000006	experimental evidence	10090	mouse	RAW 264.7	macrophage	CL:0000235	S	Peptidoglycan: PGN
752	Peptidoglycan&ATP	CHEBI:8005; CHEBI:15422	->	TNF	P06804	16546100	2006	Figure 3A	ECO:0000006	experimental evidence	10090	mouse		peritoneal macrophage	CL:0000581	S
753	Peptidoglycan&ATP	CHEBI:8005; CHEBI:15422	->	IL6	P08505	16546100	2006	Figure 3B	ECO:0000006	experimental evidence	10090	mouse		peritoneal macrophage	CL:0000581	S
754	Peptidoglycan&ATP	CHEBI:8005; CHEBI:15422	->	IL12_complex	GO:0043514	16546100	2006	Figure 3B	ECO:0000006	experimental evidence	10090	mouse		peritoneal macrophage	CL:0000581	S
755	Peptidoglycan&ATP&NLRP3	CHEBI:8005; CHEBI:15422; Q96P20	->	IL1A	P01582	16546100	2006	The release of IL-1a and IL-1b from TLR-primed and ATP-treated NALP3-/- macrophages was also markedly reduced compared to NALP3+/+ macrophages (Figure 3A).	ECO:0000006	experimental evidence	10090	mouse		peritoneal macrophage	CL:0000581	S
756	Peptidoglycan&ATP&NLRP3&IL1B	CHEBI:8005; CHEBI:15422; Q96P20; P10749	->	IL1B_secretion	GO:0050702	16546100	2006	The release of IL-1a and IL-1b from TLR-primed and ATP-treated NALP3-/- macrophages was also markedly reduced compared to NALP3+/+ macrophages (Figure 3A).	ECO:0000006	experimental evidence	10090	mouse		peritoneal macrophage	CL:0000581	S
757	Peptidoglycan&ATP&NLRP3&IL18	CHEBI:8005; CHEBI:15422; Q96P20; P70380	->	IL18_secretion	GO:0072616	16546100	2006	The release of IL-18 from TLR primed and ATP-treated NALP3-/- macrophages was also decreased compared to NALP3+/+ macrophages (Figure 3B).	ECO:0000006	experimental evidence	10090	mouse		peritoneal macrophage	CL:0000581	S
758	Peptidoglycan&ATP&PYCARD&IL1B	GO:0034134; CHEBI:15422; Q9EPB4; P10749; P45880	->	IL1B_secretion	GO:0050702	16546100	2006	Release of IL-1a and IL-1b from TLR-primed and ATP-treated ASC-/- macrophages was reduced when compared to ASC+/+ macrophages (Fig. S1)	ECO:0000006	experimental evidence	10090	mouse		peritoneal macrophage	CL:0000581	S	TLR2 signaling activated by lipoteichoic acid (LTA) and Peptidoglycan (PGN)
759	Peptidoglycan&ATP&PYCARD	CHEBI:8005; CHEBI:15422; Q9EPB4	->	IL1A	P01582	16546100	2006	Release of IL-1a and IL-1b from TLR-primed and ATP-treated ASC-/- macrophages was reduced when compared to ASC+/+ macrophages (Fig. S1)	ECO:0000006	experimental evidence	10090	mouse		peritoneal macrophage	CL:0000581	S	TLR2 signaling activated by lipoteichoic acid (LTA) and Peptidoglycan (PGN)
760	Peptidoglycan&NFKB_complex	CHEBI:8005; GO:0071159	->	NLRP3	Q8R4B8	22569257	2012	pretreatment with JSH-23 substantially attenuated LPS- or PGN-induced expression of NLRP3 mRNA and protein in peritoneal macrophages. Similarly, LPS- or PGN-induced expression of NLRP3 steady state mRNA and protein was also greatly inhibited with the treatment of JSH-23	ECO:0000006	experimental evidence	10090	mouse		peritoneal macrophage	CL:0000581	S	Peptidoglycan: PGN JSH-23: NF-KB inhibitor
761	Peptidoglycan&NFKB_complex	CHEBI:8005; GO:0071159	->	NLRP3	Q8R4B8	22569257	2012	pretreatment with JSH-23 substantially attenuated LPS- or PGN-induced expression of NLRP3 mRNA and protein in Raw cells. Similarly, LPS- or PGN-induced expression of NLRP3 steady state mRNA and protein was also greatly inhibited with the treatment of JSH-23	ECO:0000006	experimental evidence	10090	mouse	RAW 264.7	macrophage	CL:0000235	S	Peptidoglycan: PGN JSH-23: NF-KB inhibitor
762	PGF2	CHEBI:57404	->	extracellular_matrix	GO:0031012	23103162	2012	Increased ECM synthesis is mediated by fibrotic factors such as TGF-b and PGF2 (Border and Noble, 1994; Oga et al., 2009)	ECO:0000033	traceable author statement
763	PGI2	CHEBI:15552	->	PTGIR	P43252	23103162	2012	Summary of PubMed:23103162 (see Graphical Abstract)	ECO:0000033	traceable author statement							To delete?
764	PGI2	CHEBI:15552	->	PTGIR	P43252	23294923	2012	the increased expression of p27 seen in response to apoE can be explained by the induction of Cox2, synthesis of PGI2 and activation of PGI2/IP signaling.	ECO:0000033	traceable author statement							To delete?
765	PGI2&CDKN1B	CHEBI:15552; P46414	-|	cell_division	GO:0051301	23294923	2012	apoE3 as well as cicaprost strongly inhibited S phase entry in wild-type VSMCs but not in p27-null VSMCs (Fig. 1C).	ECO:0000006	experimental evidence	10090	mouse		Vascular associated smooth muscle cell	CL:0000359	S
766	PGI2&PTGIR	CHEBI:15552; P43252	->	CDKN1B	P46414	23294923	2012	p27 levels were downregulated in response to serum-stimulation in wild-type VSMCs, and treatment with the PGI2 mimetic, cicaprost, prevented this decrease in p27 (Fig. 1A; top panels)... neither cicaprost nor apoE3 affected p27 expression in serum stimulated VSMCs null for the PGI2 receptor, IP (Fig. 1A; bottom panels).	ECO:0000006	experimental evidence	10090	mouse		Vascular associated smooth muscle cell	CL:0000359	S
767	phenylephrine&^SIRT1	CHEBI:8093; F1M3P2	-|	ACADM	P08503	21115502	2011	Exposure of NCMs to PE showed significantly decreased PDK4, mCPT-I, and MCAD expression levels, and this effect was abrogated by RSV and by infection with AdSirt1.	ECO:0000006	experimental evidence	10116	rat		fetal cardiomyocyte	CL:0002495	S	ACADM: MCAD. Phenylephrine is a selective α1-adrenergic receptor agonist
768	phenylephrine&^SIRT1	CHEBI:8093; F1M3P2	->	ACTA1	P68136	21115502	2011	PE treatment induced an increase in the hypertrophic markers atrial natriuretic factor (ANF) and α-skeletal actin (α-SKA) mRNA levels (Figure 1A), which was completely prevented by RSV.	ECO:0000006	experimental evidence	10116	rat		fetal cardiomyocyte	CL:0002495	S	Phenylephrine is a selective α1-adrenergic receptor agonist
769	phenylephrine&^SIRT1	CHEBI:8093; F1M3P2	->	CCL2	P14844	21115502	2011	Both agents up-regulated the hypertrophy marker ANF after 12 h, but only PE induced an increase in ANF mRNA levels that was sustained for 24 h. MCP-1 was also significantly up-regulated in all cases. Overexpression of Sirt1 or activation of Sirt1 by RSV completely abrogated the induction of MCP-1 mRNA expression levels by PE and strongly suppressed the enhanced expression of MCP-1 induced by LPS …	ECO:0000006	experimental evidence	10116	rat		fetal cardiomyocyte	CL:0002495	S	MCP1: CCL2 Phenylephrine is a selective α1-adrenergic receptor agonist
770	phenylephrine&^SIRT1	CHEBI:8093; F1M3P2	-|	CPT1B	Q63704	21115502	2011	Exposure of NCMs to PE showed significantly decreased PDK4, mCPT-I, and MCAD expression levels, and this effect was abrogated by RSV and by infection with AdSirt1.	ECO:0000006	experimental evidence	10116	rat		fetal cardiomyocyte	CL:0002495	S	CPT1B:Mcpt1. Phenylephrine is a selective α1-adrenergic receptor agonist
771	phenylephrine&^SIRT1	CHEBI:8093; F1M3P2	->	NFKB_complex	GO:0071159	21115502	2011	PE exposure induced a significant (two-fold) increase in NF-κB transcriptional activity (Figure 3C), which was significantly reduced by Sirt1 overexpression.	ECO:0000006	experimental evidence	10116	rat		fetal cardiomyocyte	CL:0002495	S	Phenylephrine is a selective α1-adrenergic receptor agonist
772	phenylephrine&^SIRT1	CHEBI:8093; F1M3P2	->	NPPA	P01161	21115502	2011	PE treatment induced an increase in the hypertrophic markers atrial natriuretic factor (ANF) and α-skeletal actin (α-SKA) mRNA levels (Figure 1A), which was completely prevented by RSV.	ECO:0000006	experimental evidence	10116	rat		fetal cardiomyocyte	CL:0002495	S	F1M3P2 OR F1LTP2 not in Swissprot. Phenylephrine is a selective α1-adrenergic receptor agonist . ANF: NPPA
773	phenylephrine&^SIRT1	CHEBI:8093; F1M3P2	-|	PDK4	O54937	21115502	2011	Exposure of NCMs to PE showed significantly decreased PDK4, mCPT-I, and MCAD expression levels, and this effect was abrogated by RSV and by infection with AdSirt1.	ECO:0000006	experimental evidence	10116	rat		fetal cardiomyocyte	CL:0002495	S	ACTA1: alpha-SKA. Phenylephrine is a selective α1-adrenergic receptor agonist
774	phenylephrine&^SIRT1	CHEBI:8093; F1M3P2	->	RELA	Q7TQN4	21115502	2011	Because Sirt1 acts as a protein deacetylase, we explored the acetylation state of p65. PE stimulation induced a marked increase in p65 acetylation, and overexpression of Sirt1 reversed PE-induced p65 acetylation completely	ECO:0000006	experimental evidence	10116	rat		fetal cardiomyocyte	CL:0002495	S	Phenylephrine is a selective α1-adrenergic receptor agonist
775	phenylephrine&^SIRT1&^PPARA	CHEBI:8093; F1M3P2; P37230	-|	ACADM	P08503	21115502	2011	We also analysed MCAD, PDK4, and mCPT-I mRNA levels under the same conditions (Figure 4C). Blockade of the PPARα pathway completely abrogated the beneficial effects of Sirt1 overexpression on fatty acid oxidation genes.	ECO:0000006	experimental evidence	10116	rat		fetal cardiomyocyte	CL:0002495	S	ACADM: MCAD. Phenylephrine is a selective α1-adrenergic receptor agonist GW6471 : PPARA antagonist
776	phenylephrine&^SIRT1&^PPARA	CHEBI:8093; F1M3P2; P37230	->	ACTA1	P68136	21115502	2011	he protective effects of Sirt1 overexpression on PE-induced cell hypertrophy (Figure 4A) and the expression of the hypertrophy markers ANF and α-SKA (Figure 4B) were lost when the cells were co-incubated with GW6471, indicating that the protective action of Sirt1 requires an active PPARα pathway	ECO:0000006	experimental evidence	10116	rat		fetal cardiomyocyte	CL:0002495	S	Phenylephrine is a selective α1-adrenergic receptor agonist GW6471 : PPARA antagonist
777	phenylephrine&^SIRT1&^PPARA	CHEBI:8093; F1M3P2; P37230	->	CCL2	P14844	21115502	2011	down-regulation of the inflammatory marker MCP-1 after AdSirt1 and PE treatment was prevented when the cells were co-treated with the PPARα antagonist	ECO:0000006	experimental evidence	10116	rat		fetal cardiomyocyte	CL:0002495	S	GW6471 : PPARA antagonist MCP1: CCL2 Phenylephrine is a selective α1-adrenergic receptor agonist
778	phenylephrine&^SIRT1&^PPARA	CHEBI:8093; F1M3P2; P37230	-|	CPT1B	Q63704	21115502	2011	We also analysed MCAD, PDK4, and mCPT-I mRNA levels under the same conditions (Figure 4C). Blockade of the PPARα pathway completely abrogated the beneficial effects of Sirt1 overexpression on fatty acid oxidation genes.	ECO:0000006	experimental evidence	10116	rat		fetal cardiomyocyte	CL:0002495	S	CPT1B:Mcpt1. Phenylephrine is a selective α1-adrenergic receptor agonist GW6471 : PPARA antagonist
779	phenylephrine&^SIRT1&^PPARA	CHEBI:8093; F1M3P2; P37230	->	NPPA	P01161	21115502	2011	he protective effects of Sirt1 overexpression on PE-induced cell hypertrophy (Figure 4A) and the expression of the hypertrophy markers ANF and α-SKA (Figure 4B) were lost when the cells were co-incubated with GW6471, indicating that the protective action of Sirt1 requires an active PPARα pathway	ECO:0000006	experimental evidence	10116	rat		fetal cardiomyocyte	CL:0002495	S	F1M3P2 OR F1LTP2 not in Swissprot. Phenylephrine is a selective α1-adrenergic receptor agonist . ANF: NPPA. GW6471 : PPARA antagonist
780	phenylephrine&^SIRT1&^PPARA	CHEBI:8093; F1M3P2; P37230	-|	PDK4	O54937	21115502	2011	We also analysed MCAD, PDK4, and mCPT-I mRNA levels under the same conditions (Figure 4C). Blockade of the PPARα pathway completely abrogated the beneficial effects of Sirt1 overexpression on fatty acid oxidation genes.	ECO:0000006	experimental evidence	10116	rat		fetal cardiomyocyte	CL:0002495	S	ACTA1: alpha-SKA. Phenylephrine is a selective α1-adrenergic receptor agonist
781	PolyI:C&^BIRC2&^BIRC3&^XIAP&IL1B	CHEBI:67208 ; Q62210; O08863; Q60989; P45880	->	IL1B_secretion	GO:0050702	22365665	2012	Fig. 1F	ECO:0000006	experimental evidence	10090	mouse		macrophage	CL:0000235	S	poly(I:C): TLR3 ligand
782	PolyI:C&^BIRC2&^BIRC3&^XIAP&proCASP1	CHEBI:67208 ; Q62210; O08863; Q60989; P29452	->	CASP1	P29452	22365665	2012	Fig. S1D	ECO:0000006	experimental evidence	10090	mouse		macrophage	CL:0000235	S	poly(I:C): TLR3 ligand
783	PolyI:C&ATP&proCASP1	CHEBI:67208; CHEBI:15422; P29452	->	CASP1	P29452	19570822	2009	activation of TLR2, TLR3, and TLR7 also induced priming of the NLRP3 inflammasome, and macrophages lacking TLRs for the respective stimuli failed to activate caspase-1 after activation via ATP (Fig. 2B).	ECO:0000006	experimental evidence	10090	mouse	C57Bl/6J	macrophage	CL:0000235	S	activator: Poly(I:C)
784	polyphenol	CHEBI:26195	->	AMPK	GO:0031588	21459323	2011	These results suggest that suppression of SREBP-1 cleavage by AMPK may account for the inhibitory effects of polyphenols on de novo fatty acid synthesis in the liver.	ECO:0000033	traceable author statement
785	potassium_ion_export	GO:0071435	->	IL1B	P01584	20668705	2010	The suggested mechanism of NLRP3 activation by cholesterol crystals involves both potassium efflux and cathepsin B leakage into the cytoplasm (Fig. 4).			9606	human		macrophage	CL:0000235	S	Potassium efflux
786	potassium_ion_export	GO:0071435	->	NLRP3/PYCARD/CASP1	Q96P20; Q9ULZ3; P29466	23994495	2014	K+ efflux is perhaps the common denominator essential for NLRP3 activation by all NLRP3 stimuli (Ref.22).	ECO:0000033	traceable author statement	Unknown						REVIEW
787	potassium_ion_export	GO:0071435	->	protein_deubiquitination	GO:0016579	22948162	2012	Treatment with nigericin induced notable deubiquitination of NLRP3, which was associated with caspase-1 activation. nigericin-induced caspase-1 activation in these cells was also blocked by PR-619 (Fig. 4E). Taken together, these results indicate that NLRP3 activation in mouse and human cells is regulated by deubiquitination.	ECO:0000006	experimental evidence	9606	human	transfected HEK293T	kidney	UBERON:0002113	S
788	potassium_ion_export&^ATG5&IL1B	GO:0071435; O88597; P01584	->	IL1B_secretion	GO:0050702	21124315	2011	Inhibition of mitophagy/autophagy through downregulation of beclin 1 or ATG5 also sensitized macrophages for the release of IL-1b induced by MSU or nigericin (Fig. 2e).	ECO:0000006	experimental evidence	9606	human	THP1 cell line	macrophage	CL:0000235	S
789	potassium_ion_export&^BECN1&IL1B	GO:0071435; O88597; P01584	->	IL1B_secretion	GO:0050702	21124315	2011	Inhibition of mitophagy/autophagy through downregulation of beclin 1 or ATG5 also sensitized macrophages for the release of IL-1b induced by MSU or nigericin (Fig. 2e).	ECO:0000006	experimental evidence	9606	human	THP1 cell line	macrophage	CL:0000235	S
790	potassium_ion_export&CASP1&IL1B	GO:0071435; P29452; P01584	->	IL1B_secretion	GO:0050702	16546100	2006	ATP induces the caspase-1-dependent maturation of IL-1b by activating P2X7 receptors, which results in the rapid efflux of intracellular K+ (Solle et al., 2001).	ECO:0000033	traceable author statement
791	potassium_ion_export&VDAC1	GO:0071435; P21796	->	CASP1	P29452	21124315	2011	In cells with knocked-downVDAC1, caspase-1 activation and IL-1b secretion were considerably impaired for all inflammasome activators examined (MSU, R837, silica, alum and nigericin) (Fig. 4a).	ECO:0000006	experimental evidence	9606	human	THP1 cell line	macrophage	CL:0000235	S
792	potassium_ion_export&VDAC1&IL1B	GO:0071435; P21796; P01584	->	IL1B_secretion	GO:0050702	21124315	2011	In cells with knocked-downVDAC1, caspase-1 activation and IL-1b secretion were considerably impaired for all inflammasome activators examined (MSU, R837, silica, alum and nigericin) (Fig. 4a).	ECO:0000006	experimental evidence	9606	human	THP1 cell line	macrophage	CL:0000235	S
793	potassium_ion_export&VDAC1	GO:0071435; P21796	->	ROS	CHEBI:26523	21124315	2011	Figure S8. Inhibition of mitochondrial ROS in THP-1 cells stably expressing (sh)VDAC1 and (sh)VDAC2 upon stimulation wth MSU, R837 or nigericin.	ECO:0000006	experimental evidence	9606	human	THP1 cell line	macrophage	CL:0000235	S
794	potassium_ion_export&VDAC2&IL1B	GO:0071435; P45880; P01584	->	IL1B_secretion	GO:0050702	21124315	2011	A significant reduction of IL-1b secretion was also seen in cells where VDAC2 was knocked down (Fig. 4b).	ECO:0000006	experimental evidence	9606	human	THP1 cell line	macrophage	CL:0000235	S
795	potassium_ion_export&VDAC2	GO:0071435; P45880	->	ROS	CHEBI:26523	21124315	2011	Figure S8. Inhibition of mitochondrial ROS in THP-1 cells stably expressing (sh)VDAC1 and (sh)VDAC2 upon stimulation wth MSU, R837 or nigericin.	ECO:0000006	experimental evidence	9606	human	THP1 cell line	macrophage	CL:0000235	S
796	PPARA	P23204	->	ACADL	P51174	18037994	2007	expression of PPARα target genes involved in mitochondrial (medium-, long-, and very long-chain acyl-Coenzyme A dehydrogenase [MCAD, Acadm; LCAD, Acadl; and VLCAD, Acadvl, respectively]) and peroxisomal (acyl-Coenzyme A oxidase [ACO; Acox1]) FAO and FA dethioesterification (mitochondrial thioesterase 1 [MTE-1; Mte1]) was significantly higher in MHC-PPARβ/δ–ME and MHC-PPARβ/δ–HE mice than in contr…	ECO:0000034	non-traceable author statement	10090	mouse
797	PPARA	P23204	->	ACADM	P45952	18037994	2007	expression of PPARα target genes involved in mitochondrial (medium-, long-, and very long-chain acyl-Coenzyme A dehydrogenase [MCAD, Acadm; LCAD, Acadl; and VLCAD, Acadvl, respectively]) and peroxisomal (acyl-Coenzyme A oxidase [ACO; Acox1]) FAO and FA dethioesterification (mitochondrial thioesterase 1 [MTE-1; Mte1]) was significantly higher in MHC-PPARβ/δ–ME and MHC-PPARβ/δ–HE mice than in contr…	ECO:0000034	non-traceable author statement	10090	mouse
798	PPARA	P23204	->	ACADM	P45952	18037994	2007	PPAR agonist resulted in increased cardiac expression of MCAD	ECO:0000006	experimental evidence	10090	mouse		heart	UBERON:0000948	S	fenofibrate: PPARA ligand
799	PPARA	P23204	->	ACADVL	P50544	18037994	2007	expression of PPARα target genes involved in mitochondrial (medium-, long-, and very long-chain acyl-Coenzyme A dehydrogenase [MCAD, Acadm; LCAD, Acadl; and VLCAD, Acadvl, respectively]) and peroxisomal (acyl-Coenzyme A oxidase [ACO; Acox1]) FAO and FA dethioesterification (mitochondrial thioesterase 1 [MTE-1; Mte1]) was significantly higher in MHC-PPARβ/δ–ME and MHC-PPARβ/δ–HE mice than in contr…	ECO:0000034	non-traceable author statement	10090	mouse
800	PPARA	P23204	->	ACOT2	Q9QYR9	18037994	2007	expression of PPARα target genes involved in mitochondrial (medium-, long-, and very long-chain acyl-Coenzyme A dehydrogenase [MCAD, Acadm; LCAD, Acadl; and VLCAD, Acadvl, respectively]) and peroxisomal (acyl-Coenzyme A oxidase [ACO; Acox1]) FAO and FA dethioesterification (mitochondrial thioesterase 1 [MTE-1; Mte1]) was significantly higher in MHC-PPARβ/δ–ME and MHC-PPARβ/δ–HE mice than in contr…	ECO:0000034	non-traceable author statement	10090	mouse
801	PPARA	P23204	->	ACOX1	Q9R0H0	18037994	2007	expression of PPARα target genes involved in mitochondrial (medium-, long-, and very long-chain acyl-Coenzyme A dehydrogenase [MCAD, Acadm; LCAD, Acadl; and VLCAD, Acadvl, respectively]) and peroxisomal (acyl-Coenzyme A oxidase [ACO; Acox1]) FAO and FA dethioesterification (mitochondrial thioesterase 1 [MTE-1; Mte1]) was significantly higher in MHC-PPARβ/δ–ME and MHC-PPARβ/δ–HE mice than in contr…	ECO:0000034	non-traceable author statement	10090	mouse
802	PPARA	P23204	->	CPT1B	Q924X2	18037994	2007	expression of PPARα target genes involved in mitochondrial (medium-, long-, and very long-chain acyl-Coenzyme A dehydrogenase [MCAD, Acadm; LCAD, Acadl; and VLCAD, Acadvl, respectively]) and peroxisomal (acyl-Coenzyme A oxidase [ACO; Acox1]) FAO and FA dethioesterification (mitochondrial thioesterase 1 [MTE-1; Mte1]) was significantly higher in MHC-PPARβ/δ–ME and MHC-PPARβ/δ–HE mice than in contr…	ECO:0000034	non-traceable author statement	10090	mouse
803	PPARA	P23204	->	triglyceride	CHEBI:17855	18037994	2007	significant increase in myocardial TAG levels in MHC-PPARα mice given HF diet or following a 48-hour fast compared with controls	ECO:0000006	experimental evidence	10090	mouse	MHC-PPARa transgenic mice	heart	UBERON:0000948	A
804	PPARA	P23204	->	SLC27A4	Q91VE0	18037994	2007	cellular FA transport was significantly upregulated in MHC-PPARα–LE mice, including FA transport protein–1 (FATP-1; Slc27a1; 2.42-fold ± 0.09-fold) and CD36 (Cd36)	ECO:0000006	experimental evidence	10090	mouse	MHC-PPARa transgenic mice	heart	UBERON:0000948	A
805	PPARA	P23204	->	CD36	Q08857	18037994	2007	cellular FA transport was significantly upregulated in MHC-PPARα–LE mice, including FA transport protein–1 (FATP-1; Slc27a1; 2.42-fold ± 0.09-fold) and CD36 (Cd36)	ECO:0000006	experimental evidence	10090	mouse	MHC-PPARa transgenic mice	heart	UBERON:0000948	A
806	PPARA	P23204	->	CD36	Q08857	18037994	2007	ardiac CD36 gene expression (based on quantitative RT-PCR analysis) was induced by fenofibrate but not by L-165,041	ECO:0000006	experimental evidence	10090	mouse		heart	UBERON:0000948	S	fenofibrate: PPARA ligand
807	PPARA	P23204	->	GPAM	Q61586	18037994	2007	glycerol-phosphate-3-acyl transferase (GPAT; Gpam), acyl-Coenzyme A synthase (ACS; Acsl1), and FA synthase (FAS; Fasn), was increased in the hearts of MHC-PPARα mice compared with controls	ECO:0000006	experimental evidence	10090	mouse	MHC-PPARa transgenic mice	heart	UBERON:0000948	A
808	PPARA	P23204	->	ACSL1	P41216	18037994	2007	glycerol-phosphate-3-acyl transferase (GPAT; Gpam), acyl-Coenzyme A synthase (ACS; Acsl1), and FA synthase (FAS; Fasn), was increased in the hearts of MHC-PPARα mice compared with controls	ECO:0000006	experimental evidence	10090	mouse	MHC-PPARa transgenic mice	heart	UBERON:0000948	A
809	PPARA	P23204	->	FASN	P19096	18037994	2007	glycerol-phosphate-3-acyl transferase (GPAT; Gpam), acyl-Coenzyme A synthase (ACS; Acsl1), and FA synthase (FAS; Fasn), was increased in the hearts of MHC-PPARα mice compared with controls	ECO:0000006	experimental evidence	10090	mouse	MHC-PPARa transgenic mice	heart	UBERON:0000948	A
810	PPARA	P23204	-|	PFKM	P47857	18037994	2007	suppressive effects of PPARα on cardiac myocyte glucose utilization occurs at multiple levels including repression of the expression of genes involved in glucose import (GLUT4) and glycolysis (phosphofructokinase [PFK; Pfk])	ECO:0000033	traceable author statement	10090	mouse
811	PPARA	P23204	-|	PFKM	P47857	18037994	2007	FIG.5	ECO:0000006	experimental evidence	10090	mouse	MHC-PPARa transgenic mice	heart	UBERON:0000948	A
812	PPARA	P23204	->	SLC2A1	P17809	18037994	2007	GLUT1 (Slc2a1) gene expression was increased in MHC-PPARα mouse heart	ECO:0000006	experimental evidence	10090	mouse	MHC-PPARa transgenic mice	heart	UBERON:0000948	A	SLC2A1: GLUT
813	PPARA	P23204	-|	SLC2A4	P14142	18037994	2007	suppressive effects of PPARα on cardiac myocyte glucose utilization occurs at multiple levels including repression of the expression of genes involved in glucose import (GLUT4) and glycolysis (phosphofructokinase [PFK; Pfk])	ECO:0000033	traceable author statement	10090	mouse					SLC2A4: GLUT4
814	PPARA	P23204	-|	SLC2A4	P14142	18037994	2007	FIG.5	ECO:0000006	experimental evidence	10090	mouse	MHC-PPARβ/δ transgenic mice	heart	UBERON:0000948	A
815	PPARA	P23204	->	MTTP	O08601	18037994	2007	(MTP; Mttp) gene was also markedly increased in the MHC-PPARα hearts	ECO:0000006	experimental evidence	10090	mouse	MHC-PPARa transgenic mice	heart	UBERON:0000948	A
816	PPARA	P37230	->	CPT1B	Q63704	18037994	2007	both fenofibrate and L-165,041 activated MCAD and M-CPT 1b gene expression	ECO:0000006	experimental evidence	10116	rat		fetal cardiomyocyte	CL:0002495	S	fenofibrate: PPARA ligand
817	PPARA	P37231	->	ACADM	P08503	18037994	2007	both fenofibrate and L-165,041 activated MCAD and M-CPT 1b gene expression	ECO:0000006	experimental evidence	10116	rat		fetal cardiomyocyte	CL:0002495	S	fenofibrate: PPARA ligand
818	PPARA	P37231	->	NFKBIA	Q9Z1E3	19438714	2009	mice treated with Wy14643 displayed a significant upregulation of the IκBα gene member in heart	ECO:0000006	experimental evidence	10090	mouse		heart	UBERON:0000948	A	WY14643: PPARA agonist. HE: high, ME: medium, LE: lower expression.
819	PPARA	Q07869	->	NFKBIA	P25963	21070867	2011	PPARα activators have been reported to induce the expression of IκBα	ECO:0000033	traceable author statement
820	PPARA	P23204	->	PDK4	O70571	21115502	2011	PDK-4 expression levels in the PPARα−/− mice were already lower in the control situation and were unchanged under the different conditions.	ECO:0000006	experimental evidence	10090	mouse		heart	UBERON:0000948	S	mice treated whith isoprterenol to induce cardiac hypertrophy
821	PPARA	Q07869	-|	TNF	P01375	24744784	2014	, TNFAand IL-1B have been reported to be clearly decreased upon activation of PPARA	ECO:0000033	traceable author statement
822	PPARA	Q07869	-|	IL1B	P01584	24744784	2014	, TNFAand IL-1B have been reported to be clearly decreased upon activation of PPARA	ECO:0000033	traceable author statement
823	PPARA&PPARGC1A	Q07869; Q9UBK2	->	CD36	P16671	24744784	2014	PPAR /PGC-1 leads to transcriptional induction of pyruvate dehydrogenase kinase-4 (PDK4), FAT/CD36 transporter, and FFA oxidation enzymes [70], thereby facilitating mitochondrial FFA import and -oxidation-dependent metabolism in expenses of glucose assimilation	ECO:0000033	traceable author statement
824	PPARA&PPARGC1A	Q07869; Q9UBK2	->	fatty_acid_beta-oxidation	GO:0006635	24744784	2014	PPAR /PGC-1 leads to transcriptional induction of pyruvate dehydrogenase kinase-4 (PDK4), FAT/CD36 transporter, and FFA oxidation enzymes [70], thereby facilitating mitochondrial FFA import and -oxidation-dependent metabolism in expenses of glucose assimilation	ECO:0000033	traceable author statement
826	PPARA&PPARGC1A	Q07869; Q9UBK2	->	PDK4	Q16654	24744784	2014	PPAR /PGC-1 leads to transcriptional induction of pyruvate dehydrogenase kinase-4 (PDK4), FAT/CD36 transporter, and FFA oxidation enzymes [70], thereby facilitating mitochondrial FFA import and -oxidation-dependent metabolism in expenses of glucose assimilation	ECO:0000033	traceable author statement
827	PPARA/D/G	Q07869; Q03181; P37231	-|	AP1_complex	GO:0035976	24744784	2014	PARs also downregulate TLR2 and TLR4 signaling by either blocking TLR expression or its NF- B and AP-1-dependent pathways	ECO:0000033	traceable author statement
828	PPARA/D/G	Q07869; Q03181; P37231	-|	calcineurin-NFAT_signaling_cascade	GO:0033173	24744784	2014	PPARs lower nuclear factor of activated T-cells (NFAT) signaling and prevent the expression of NADPH oxidase subunits, resulting in ROS amelioration	ECO:0000033	traceable author statement
829	PPARA/D/G	Q07869; Q03181; P37231	->	MAPK1/3	P28482; P27361	24744784	2014	Other DNA-independent mechanisms to inhibit NF- B include activation of ERK-MAPK pathway, mainly by impairing phosphorylation of factors such as p38- and JNK-MAPK	ECO:0000033	traceable author statement
830	PPARA/D/G	Q07869; Q03181; P37231	-|	MAPK8/9	P45983; P45984	24744784	2014	Other DNA-independent mechanisms to inhibit NF- B include activation of ERK-MAPK pathway, mainly by impairing phosphorylation of factors such as p38- and JNK-MAPK	ECO:0000033	traceable author statement							MAPK8/9
831	PPARA/D/G	Q07869; Q03181; P37231	-|	NADPH_oxidase_complex	GO:0043020	24744784	2014	PPARs lower nuclear factor of activated T-cells (NFAT) signaling and prevent the expression of NADPH oxidase subunits, resulting in ROS amelioration	ECO:0000033	traceable author statement
832	PPARA/D/G	Q07869; Q03181; P37231	-|	NFKB_complex	GO:0071159	24744784	2014	PARs also downregulate TLR2 and TLR4 signaling by either blocking TLR expression or its NF- B and AP-1-dependent pathways	ECO:0000033	traceable author statement
833	PPARA/D/G	Q07869; Q03181; P37231	-|	ROS	CHEBI:26523	24744784	2014	PPARs lower nuclear factor of activated T-cells (NFAT) signaling and prevent the expression of NADPH oxidase subunits, resulting in ROS amelioration	ECO:0000033	traceable author statement
834	PPARA/D/G	Q07869; Q03181; P37231	-|	TLR2	O60603	24744784	2014	PARs also downregulate TLR2 and TLR4 signaling by either blocking TLR expression or its NF- B and AP-1-dependent pathways	ECO:0000033	traceable author statement
835	PPARA/D/G	Q07869; Q03181; P37231	-|	TLR4	O00206	24744784	2014	PARs also downregulate TLR2 and TLR4 signaling by either blocking TLR expression or its NF- B and AP-1-dependent pathways	ECO:0000033	traceable author statement
836	PPARD	P35396	->	CPT1B	Q924X2	18037994	2007	The levels of mRNA encoding muscle carnitine palmitoyltransferase Ib (M-CPT 1b; Cpt1b), which catalyzes the rate-limiting step of mitochondrial import of long-chain FAs, was induced in MHC-PPARβ/δ–ME and MHC-PPARβ/δ–HE mice	ECO:0000006	experimental evidence	10090	mouse	MHC-PPARβ/δ transgenic mice	heart	UBERON:0000948	A
837	PPARD	P35396	->	ACADM	P45952	18037994	2007	expression of PPARα target genes involved in mitochondrial (medium-, long-, and very long-chain acyl-Coenzyme A dehydrogenase [MCAD, Acadm; LCAD, Acadl; and VLCAD, Acadvl, respectively]) and peroxisomal (acyl-Coenzyme A oxidase [ACO; Acox1]) FAO and FA dethioesterification (mitochondrial thioesterase 1 [MTE-1; Mte1]) was significantly higher in MHC-PPARβ/δ–ME and MHC-PPARβ/δ–HE mice than in contr…	ECO:0000006	experimental evidence	10090	mouse	MHC-PPARβ/δ transgenic mice	heart	UBERON:0000948	A
838	PPARD	P35396	->	ACADL	P51174	18037994	2007	expression of PPARα target genes involved in mitochondrial (medium-, long-, and very long-chain acyl-Coenzyme A dehydrogenase [MCAD, Acadm; LCAD, Acadl; and VLCAD, Acadvl, respectively]) and peroxisomal (acyl-Coenzyme A oxidase [ACO; Acox1]) FAO and FA dethioesterification (mitochondrial thioesterase 1 [MTE-1; Mte1]) was significantly higher in MHC-PPARβ/δ–ME and MHC-PPARβ/δ–HE mice than in contr…	ECO:0000006	experimental evidence	10090	mouse	MHC-PPARβ/δ transgenic mice	heart	UBERON:0000948	A
839	PPARD	P35396	->	ACADVL	P50544	18037994	2007	expression of PPARα target genes involved in mitochondrial (medium-, long-, and very long-chain acyl-Coenzyme A dehydrogenase [MCAD, Acadm; LCAD, Acadl; and VLCAD, Acadvl, respectively]) and peroxisomal (acyl-Coenzyme A oxidase [ACO; Acox1]) FAO and FA dethioesterification (mitochondrial thioesterase 1 [MTE-1; Mte1]) was significantly higher in MHC-PPARβ/δ–ME and MHC-PPARβ/δ–HE mice than in contr…	ECO:0000006	experimental evidence	10090	mouse	MHC-PPARβ/δ transgenic mice	heart	UBERON:0000948	A
840	PPARD	P35396	->	ACOX1	Q9R0H0	18037994	2007	expression of PPARα target genes involved in mitochondrial (medium-, long-, and very long-chain acyl-Coenzyme A dehydrogenase [MCAD, Acadm; LCAD, Acadl; and VLCAD, Acadvl, respectively]) and peroxisomal (acyl-Coenzyme A oxidase [ACO; Acox1]) FAO and FA dethioesterification (mitochondrial thioesterase 1 [MTE-1; Mte1]) was significantly higher in MHC-PPARβ/δ–ME and MHC-PPARβ/δ–HE mice than in contr…	ECO:0000006	experimental evidence	10090	mouse	MHC-PPARβ/δ transgenic mice	heart	UBERON:0000948	A
841	PPARD	P35396	->	glucose_import	GO:0046323	18037994	2007	rates of myocardial glucose uptake were significantly increased in MHC-PPARβ/δ–HE mice	ECO:0000006	experimental evidence	10090	mouse	MHC-PPARβ/δ transgenic mice	heart	UBERON:0000948	A
842	PPARD	P35396	->	glucose_oxidase_activity	GO:0046562	18037994	2007	glucose oxidation rates were significantly increased in MHC-PPARβ/δ–HE hearts	ECO:0000006	experimental evidence	10090	mouse	MHC-PPARβ/δ transgenic mice	heart	UBERON:0000948	A	glucose oxidase activity for glucose oxidation
843	PPARD	P35396	->	glycogen	CHEBI:28087	18037994	2007	myocardial glycogen levels were higher in MHC-PPARβ/δ mice than in controls	ECO:0000006	experimental evidence	10090	mouse	MHC-PPARβ/δ transgenic mice	heart	UBERON:0000948	A
844	PPARD	P35396	->	PFKM	P47857	18037994	2007	xpression levels of genes encoding GLUT4 and PFK were significantly increased in hearts of MHC-PPARβ/δ mice compared with controls	ECO:0000006	experimental evidence	10090	mouse	MHC-PPARβ/δ transgenic mice	heart	UBERON:0000948	A
845	PPARD	P35396	->	PFKM	P47857	18037994	2007	xpression levels of genes encoding GLUT4 and PFK were significantly increased in hearts of MHC-PPARβ/δ mice compared with controls	ECO:0000006	experimental evidence	10090	mouse		heart	UBERON:0000948	S	PPARβ/δ-specific agonist L-165,041,
846	PPARD	P35396	->	PPARD	P35396	18037994	2007	Note that the endogenous PPARβ/δ transcript was induced in the transgenic heart	ECO:0000006	experimental evidence	10090	mouse	MHC-PPARβ/δ transgenic mice	heart	UBERON:0000948	A
847	PPARD	P35396	->	SLC2A4	P14142	18037994	2007	xpression levels of genes encoding GLUT4 and PFK were significantly increased in hearts of MHC-PPARβ/δ mice compared with controls	ECO:0000006	experimental evidence	10090	mouse	MHC-PPARβ/δ transgenic mice	heart	UBERON:0000948	A	SLC2A4: GLUT4
848	PPARD	P35396	->	SLC2A4	P14142	18037994	2007	xpression levels of genes encoding GLUT4 and PFK were significantly increased in hearts of MHC-PPARβ/δ mice compared with controls	ECO:0000006	experimental evidence	10090	mouse		heart	UBERON:0000948	S	PPARβ/δ-specific agonist L-165,041,
849	PPARD	P35396	->	ACOT2	Q9QYR9	18037994	2007	expression of PPARα target genes involved in mitochondrial (medium-, long-, and very long-chain acyl-Coenzyme A dehydrogenase [MCAD, Acadm; LCAD, Acadl; and VLCAD, Acadvl, respectively]) and peroxisomal (acyl-Coenzyme A oxidase [ACO; Acox1]) FAO and FA dethioesterification (mitochondrial thioesterase 1 [MTE-1; Mte1]) was significantly higher in MHC-PPARβ/δ–ME and MHC-PPARβ/δ–HE mice than in contr…	ECO:0000006	experimental evidence	10090	mouse	MHC-PPARβ/δ transgenic mice	heart	UBERON:0000948	A
850	PPARD	Q99ND3	->	ACADM	P08503	18037994	2007	both fenofibrate and L-165,041 activated MCAD and M-CPT 1b gene expression	ECO:0000006	experimental evidence	10116	rat		fetal cardiomyocyte	CL:0002495	S	PPARβ/δ-specific agonist L-165,041,
851	PPARD	Q99ND3	->	CPT1B	Q63704	18037994	2007	both fenofibrate and L-165,041 activated MCAD and M-CPT 1b gene expression	ECO:0000006	experimental evidence	10116	rat		fetal cardiomyocyte	CL:0002495	S	PPARβ/δ-specific agonist L-165,041,
852	PPARD	Q99ND3	->	glucose_import	GO:0046323	18037994	2007	basal and insulin-stimulated 2-DG uptake rates were increased in cells exposed to L-165,041	ECO:0000006	experimental evidence	10116	rat		fetal cardiomyocyte	CL:0002495	S	PPARβ/δ-specific agonist L-165,041,
853	PPARD	Q99ND3	->	PFKM	P47858	18037994	2007	cells exposed to L-165,041 (Figure ​(Figure5C),5C), concomitant with increased GLUT4 and PFK gene expression	ECO:0000006	experimental evidence	10116	rat		fetal cardiomyocyte	CL:0002495	S	PPARβ/δ-specific agonist L-165,041,
854	PPARD	Q99ND3	->	SLC2A4	P19357	18037994	2007	cells exposed to L-165,041 (Figure ​(Figure5C),5C), concomitant with increased GLUT4 and PFK gene expression	ECO:0000006	experimental evidence	10116	rat		fetal cardiomyocyte	CL:0002495	S	PPARβ/δ-specific agonist L-165,041,
855	PPARD&diabetes	Q99ND3; MeSH:D003920	->	CPT1A	P32198	22683600	2012	the PPARβ/δ agonist significantly increased the expression of pyruvate dehydrogenase kinase 4 (PDK4, Fig. 1D) and carnitine palmitoyltransferase 1 (CPT-1, Fig. 1E) in diabetic rats.	ECO:0000006	experimental evidence	10116	rat	Diabetic rats	aorta	UBERON:0000947	S	GW0742: PPARD agonist. diabetic (streptozotocin injection)
856	PPARD&diabetes	Q99ND3; MeSH:D003920	->	NOS3	Q62600	22683600	2012	GW0742 increased the levels of phosphorylation in protein in diabetic rats and also increased eNOS phosphorylation in control animals.	ECO:0000006	experimental evidence	10116	rat	Diabetic rats	aorta	UBERON:0000947	S	GW0742: PPARD agonist. diabetic (streptozotocin injection)
857	PPARD&diabetes	Q99ND3; MeSH:D003920	->	PDK4	O54937	22683600	2012	the PPARβ/δ agonist significantly increased the expression of pyruvate dehydrogenase kinase 4 (PDK4, Fig. 1D) and carnitine palmitoyltransferase 1 (CPT-1, Fig. 1E) in diabetic rats.	ECO:0000006	experimental evidence	10116	rat	Diabetic rats	aorta	UBERON:0000947	S	GW0742: PPARD agonist. diabetic (streptozotocin injection)
858	PPARD&diabetes	Q99ND3; MeSH:D003920	->	PPARD	Q99ND3	22683600	2012	GW0742 increased mRNA of PPARβ/δ in diabetic rats without affecting the expression of PPARα and PPARγ.	ECO:0000006	experimental evidence	10116	rat	Diabetic rats	aorta	UBERON:0000947	S	GW0742: PPARD agonist. diabetic (streptozotocin injection)
859	PPARD&diabetes	Q99ND3; MeSH:D003920	->	vasodilation_by_acetylcholine	GO:0003069	22683600	2012	GW0742 produced a significant increase in the maximal relaxation induced by ACh in diabetic rats	ECO:0000006	experimental evidence	10116	rat	Diabetic rats	aorta	UBERON:0000947	S	GW0742: PPARD agonist. diabetic (streptozotocin injection)
860	PPARD&diabetes	Q99ND3; MeSH:D003920	->	CAV1	P41350	22683600	2012	FIG3.	ECO:0000006	experimental evidence	10116	rat	Diabetic rats	aorta	UBERON:0000947	S	GW0742: PPARD agonist. diabetic (streptozotocin injection)
861	PPARD	P35396	-|	NLRP3	Q8R4B8	23103566	2013	The increase in PPAR-δ expression afforded by GW0742 in the kidney was associated with a significant reduction in NLRP3 protein levels.	ECO:0000006	experimental evidence	10090	mouse	C57BL6/J	kidney	UBERON:0002113	S	The animals were then allocated to two dietary regimens, chow diet and normal drinking water (control) or a chow diet and 15% (wt/vol) HFCS-55 solution in drinking water (HFCS) for 30 weeks. high-fructose corn syrup (HFCS-55),
862	PPARD	Q03181	-|	CASP1	P29466	24744784	2014	PPARD stimulation attenuated NLRP3-dependent caspase-1 activation and IL-1D production	ECO:0000033	traceable author statement
863	PPARD&IL1B	Q03181; P45880	-|	IL1B_secretion	GO:0050702	24744784	2014	PPARD stimulation attenuated NLRP3-dependent caspase-1 activation and IL-1D production	ECO:0000033	traceable author statement
864	PPARD	Q03181	-|	TLR2	O60603	24744784	2014	PPARD and PPARG downregulate both TLR2 and TLR4 signaling	ECO:0000033	traceable author statement
865	PPARD	Q03181	-|	TLR4	O00206	24744784	2014	PPARD and PPARG downregulate both TLR2 and TLR4 signaling	ECO:0000033	traceable author statement
866	PPARD&AMPK	Q03181; GO:0031588	->	NFKBIA	P25963	21070867	2011	IκBα protein levels were upregulated after the addition of GW501516 in AC16 cells	ECO:0000006	experimental evidence	9606	human	AC16 cells	regular cardiac myocyte	CL:0002098	S	GW501516: PPARD agonist
867	PPARG	P37231	-|	TLR2	O60603	24744784	2014	PPARD and PPARG downregulate both TLR2 and TLR4 signaling	ECO:0000033	traceable author statement
868	PPARG	P37231	-|	TLR4	O00206	24744784	2014	PPARD and PPARG downregulate both TLR2 and TLR4 signaling	ECO:0000033	traceable author statement
869	PPARGC1A	Q9UBK2	->	PDK4	Q16654	19038972	2009	only PDK4 transcription was controlled by this coactivator in human AC16 cells (Figure 3A).	ECO:0000006	experimental evidence	9606	human		cardiac muscle cell	CL:0000746	S	at the mRNA level
870	PPARGC1A&^MAPK14	Q9UBK3; Q16539	->	PPARA	Q07869	24744784	2014	Thus, NF- B and p38-mediated PPAR /PGC-1 inhibition has been described as an important pathological mechanism in DCM progression	ECO:0000033	traceable author statement							MAPK14 : p38
871	PPARGC1A&^NFKB_complex	Q9UBK3; GO:0071159	->	PPARA	Q07869	24744784	2014	Thus, NF- B and p38-mediated PPAR /PGC-1 inhibition has been described as an important pathological mechanism in DCM progression	ECO:0000033	traceable author statement
872	PPARGC1A&ESRRA	Q9UBK3; P11474	->	PDK4	Q16654	19038972	2009	PGC-1α/ERRα axis regulates genes involved in glucose oxidation, such as pyruvate dehydrogenase kinase 4 (PDK4)	ECO:0000033	traceable author statement				heart	UBERON:0000948
873	protein_deubiquitination	GO:0016579	->	NLRP3	Q8R4B8	22948162	2012	Fig.4C, NLRP3 activation measured by CASP1 activation which implies steps described in the following lines.	ECO:0000006	experimental evidence	10090	mouse		macrophage	CL:0000235	S	Line 414 can be decomposed into lines 411+416+417+418. It could be deleted, since it does make scientific meaning.
874	PTGIR	P43252	->	extracellular_matrix_elasticity	-	23103162	2012	Summary of PubMed:23103162 (see Graphical Abstract)	ECO:0000033	traceable author statement							To delete?
875	PTGIR	P43252	->	CDKN1B	P46414	23294923	2012	the increased expression of p27 seen in response to apoE can be explained by the induction of Cox2, synthesis of PGI2 and activation of PGI2/IP signaling.	ECO:0000033	traceable author statement							To delete?
876	PTGS2	P35354	->	PGI2	CHEBI:15552	23103162	2012	Cox2 production in VSMCs leads to the production of PGI2, and VSMCs treated with apoE3 have increased amounts of PGI2 in their conditioned medium (Ali et al., 2008; Kothapalli et al., 2004).	ECO:0000033	traceable author statement				Vascular associated smooth muscle cell	CL:0000359
877	PTGS2	Q05769	->	PGI2	CHEBI:15552	23103162	2012	Summary of PubMed:23103162 (see Graphical Abstract)	ECO:0000033	traceable author statement							To delete?
878	PTGS2	P35354	->	PGI2	CHEBI:15552	23294923	2012	the increased expression of p27 seen in response to apoE can be explained by the induction of Cox2, synthesis of PGI2 and activation of PGI2/IP signaling.	ECO:0000033	traceable author statement							To delete?
879	R837&^BIRC2&^BIRC3&^XIAP&IL1B	CHEBI:36706 ; Q62210; O08863; Q60989; P10749	->	IL1B_secretion	GO:0050702	22365665	2012	Fig. 1F	ECO:0000006	experimental evidence	10090	mouse		macrophage	CL:0000235	S	R837: TLR7 Ligand
880	R837&^BIRC2&^BIRC3&^XIAP&proCASP1	CHEBI:36706 ; Q62210; O08863; Q60989; P29452	->	CASP1	P29452	22365665	2012	Fig. S1D	ECO:0000006	experimental evidence	10090	mouse		macrophage	CL:0000235	S	R837: TLR7 Ligand
881	R837&VDAC1	CHEBI:36706; P21796	->	CASP1	P29452	21124315	2011	In cells with knocked-downVDAC1, caspase-1 activation and IL-1b secretion were considerably impaired for all inflammasome activators examined (MSU, R837, silica, alum and nigericin) (Fig. 4a).	ECO:0000006	experimental evidence	9606	human	THP1 cell line	macrophage	CL:0000235	S	TLR7 pathway activation was obtained by treatment with R837
882	R837&VDAC1&IL1B	CHEBI:36706; P21796 ; P45880	->	IL1B_secretion	GO:0050702	21124315	2011	In cells with knocked-downVDAC1, caspase-1 activation and IL-1b secretion were considerably impaired for all inflammasome activators examined (MSU, R837, silica, alum and nigericin) (Fig. 4a).	ECO:0000006	experimental evidence	9606	human	THP1 cell line	macrophage	CL:0000235	S	TLR7 pathway activation was obtained by treatment with R837
883	R837&VDAC1	CHEBI:36706; P21796	->	ROS	CHEBI:26523	21124315	2011	Figure S8. Inhibition of mitochondrial ROS in THP-1 cells stably expressing (sh)VDAC1 and (sh)VDAC2 upon stimulation wth MSU, R837 or nigericin.	ECO:0000006	experimental evidence	9606	human	THP1 cell line	macrophage	CL:0000235	S	TLR7 pathway activation was obtained by treatment with R837
884	R837&VDAC2&IL1B	CHEBI:36706; P45880	->	IL1B_secretion	GO:0050702	21124315	2011	A significant reduction of IL-1b secretion was also seen in cells where VDAC2 was knocked down (Fig. 4b).	ECO:0000006	experimental evidence	9606	human	THP1 cell line	macrophage	CL:0000235	S	TLR7 pathway activation was obtained by treatment with R837
885	R837&VDAC2	CHEBI:36706; P45880	->	ROS	CHEBI:26523	21124315	2011	Figure S8. Inhibition of mitochondrial ROS in THP-1 cells stably expressing (sh)VDAC1 and (sh)VDAC2 upon stimulation wth MSU, R837 or nigericin.	ECO:0000006	experimental evidence	9606	human	THP1 cell line	macrophage	CL:0000235	S	TLR7 pathway activation was obtained by treatment with R837
886	R848&ATP	CHEBI:36706; CHEBI:15422	->	NLRP3/PYCARD/CASP1	Q96P20; Q9ULZ3; P29466	19570822	2009	Synthetic LPS or TLR2 and TLR7 activators also induced pyroptosomes together with ATP (supplemental Fig. 1, C and D)	ECO:0000006	experimental evidence	10090	mouse	C57Bl/6J	macrophage	CL:0000235	S	Modulator used: R848
887	R848&ATP&IRAK4&proCASP1	CHEBI:36706; CHEBI:15422; Q8R4K2; P29452	->	CASP1	P29452	19570822	2009	Ligands for TLRs that exclusively signal via the adapter MyD88 also failed to prime IRAK4-deficient macrophages for NLRP3-mediated ATP reactivity, whereas signaling cascades that operate independently of MyD88 induced priming of IRAK4 independently (Fig. S3A).	ECO:0000006	experimental evidence	10090	mouse	C57Bl/6J	macrophage	CL:0000235	S
888	R848&ATP&IRAK4&proCASP1	CHEBI:36706; CHEBI:15422; Q8R4K2; P29466	->	CASP1	P29452	19570822	2009	Fig.S3B	ECO:0000006	experimental evidence	9606	human	Healthy individual / Patient with LOF mutation in IRAK4 (Q293X)	peripheral blood mononuclear cell	CL:2000001	S	Activator: R848
889	R848&ATP&MYD88&proCASP1	CHEBI:36706; CHEBI:15422; P22366; P29452	->	CASP1	P29452	19570822	2009	Ligands for TLRs that exclusively signal via the adapter MyD88 also failed to prime IRAK4-deficient macrophages for NLRP3-mediated ATP reactivity, whereas signaling cascades that operate independently of MyD88 induced priming of IRAK4 independently (Fig. S3A).	ECO:0000006	experimental evidence	10090	mouse	C57Bl/6J	macrophage	CL:0000235	S	Activator: R848
890	R848&ATP&proCASP1	CHEBI:36706; CHEBI:15422; P29452	->	CASP1	P29452	19570822	2009	activation of TLR2, TLR3, and TLR7 also induced priming of the NLRP3 inflammasome, and macrophages lacking TLRs for the respective stimuli failed to activate caspase-1 after activation via ATP (Fig. 2B).	ECO:0000006	experimental evidence	10090	mouse	C57Bl/6J	macrophage	CL:0000235	S	Activator: R848
891	R848&ATP&proCASP1	CHEBI:36706; CHEBI:15422; P29466	->	CASP1	P29452	19570822	2009	Fig.S3B	ECO:0000006	experimental evidence	9606	human	Healthy individual / Patient with LOF mutation in IRAK4 (Q293X)	peripheral blood mononuclear cell	CL:2000001	S	Activator: R848
892	resveratrol	CHEBI:27881	-|	SREBF2	Q12772	21459323	2011	resveratrol suppressed nuclear SREBP-2-induced transcriptional activation of SRE-containing target genes including 4XSRE-Luc and LDLRLuc reporter genes, comparable to the effect of resveratrol on SREBP-1c promoter (Figures S5D–S5F).	ECO:0000006	experimental evidence	9606	human	transfected HEK293T	kidney	UBERON:0002113	S
893	RIPK3	Q9Y572	->	ROS	CHEBI:26523	22365665	2012	RIP3 signaling can promote mitochondrial ROS production (Cho et al., 2009, Vanlangenakker et al., 2011 and Zhang et al., 2009),	ECO:0000033	traceable author statement
894	ripoptosome	GO:0097342	->	NLRP3/PYCARD/CASP1	Q96P20; Q9ULZ3; P29466	23994495	2014	Inhibition of IAPs using a mimetic of the natural IAP antagonist mitochondrial protein MAC/DIABLO has been shown to activate the NLRP3 inflammasome via ripoptosome formation and RIP3 signaling (Fig. 2).	ECO:0000033	traceable author statement	Unknown						REVIEW
895	ripoptosome	GO:0097342	->	RIPK3	Q9Y572	22365665	2012	IAP depletion has recently been shown to induce the spontaneous complexing of RIP1 with caspase-8 and FADD (Feoktistova et al., 2011 and Tenev et al., 2011). This complex, termed the ripoptosome, can activate both RIP3 and caspase-8 signaling.	ECO:0000033	traceable author statement
896	ripoptosome	GO:0097342	->	CASP8	Q14790	22365665	2012	IAP depletion has recently been shown to induce the spontaneous complexing of RIP1 with caspase-8 and FADD (Feoktistova et al., 2011 and Tenev et al., 2011). This complex, termed the ripoptosome, can activate both RIP3 and caspase-8 signaling.	ECO:0000033	traceable author statement
897	ripoptosome	GO:0097342	->	ROS	CHEBI:26523	22365665	2012	Graphical Abstract	ECO:0000034	non-traceable author statement
898	ripoptosome&IL1B	GO:0097342	->	IL1B_secretion	GO:0050702	22365665	2012	Graphical Abstract	ECO:0000034	non-traceable author statement
899	ROS	CHEBI:26523	->	NLRP3	Q96P20	21543720	2011	Two main themes have emerged in the discussion of potential mechanisms linking inflammasome triggers to NLRP3 complex formation. The first is reactive oxygen species (ROS) generation, which is common among many of the NLRP3 in ammasome triggers.	ECO:0000033	traceable author statement	Unknown						ROS= reactive oxygen species
900	ROS	CHEBI:26523	->	NLRP3/PYCARD/CASP1	Q96P20; Q9ULZ3; P29466	23994495	2014	mitochondria are the source of ROS that are either required for, or facilitate, NLRP3 activation (Ref.30,34).	ECO:0000033	traceable author statement	Unknown						REVIEW
901	ROS	CHEBI:26523	-|	IKBKB	O14920	21070867	2011	The primary target after ROS production is IκB inhibition	ECO:0000033	traceable author statement
902	ROS	CHEBI:26523	->	CASP8	Q14790	22365665	2012	Graphical Abstract	ECO:0000034	non-traceable author statement
903	ROS	CHEBI:26523	->	NLRP3/PYCARD/CASP1	Q96P20; Q9ULZ3; P29466	22365665	2012	Graphical Abstract	ECO:0000034	non-traceable author statement
904	ROS	CHEBI:26523	->	NLRP3	Q96P20	21543720	2011	Two main themes have emerged in the discussion of potential mechanisms linking inflammasome triggers to NLRP3 complex formation. The first is reactive oxygen species (ROS) generation, which is common among many of the NLRP3 inflammasome triggers.	ECO:0000033	traceable author statement							reactive oxygen species (ROS)
905	ROS&IL1B	CHEBI:26523	->	IL1B_secretion	GO:0050702	21124315	2011	A correlation between mitochondrial ROS activity and the presence of active IL-1b in the supernatant of the humanTHP1 macrophage cell line was observed.	ECO:0000006	experimental evidence	9606	human	THP1 cell line	macrophage	CL:0000235	S	THP1 cells were stimulated for 6 h with the indicated amounts of rotenone (complex I inhibitor) or antimycin (complex III inhibitor).
906	ROS	CHEBI:26523	->	NLRP3/PYCARD/CASP1	Q96P20; Q9ULZ3; P29466	21124315	2011	These data are compatible with the notion that ROS generated by mitochondria having reduced membrane potential can lead to NLRP3 inflammasome activation.	ECO:0000006, ECO:0000033	experimental evidence, traceable author statement	9606	human	THP1 cell line	macrophage	CL:0000235	S
907	ROS&CASP1&IL1B	CHEBI:26523; P29466	->	IL1B_secretion	GO:0050702	21124315	2011	In THP1 cells with knocked-down NLRP3 or caspase-1..., the respiratory chain inhibitors did not induce IL-1b ... secretion (Supplementary Fig. 1a) (p.221).	ECO:0000006	experimental evidence	9606	human	THP1 cell line with NLRP3 or CASP1 knockdown	macrophage	CL:0000235	S	THP1 cells were stimulated for 6 h with the indicated amounts of rotenone (complex I inhibitor) or antimycin (complex III inhibitor).
908	ROS&mitochondrial_depolarization&IL1B	CHEBI:26523; GO:0051882	->	IL1B_secretion	GO:0050702	21124315	2011	CCCP used at a lower concentration that only partially impairs the membrane potential also spontaneously led to NLRP3 inflammasome activation (Supplementary Fig. 2b). ANN: This figure shows IL1B secretion.	ECO:0000006	experimental evidence	9606	human	THP1 cell line	macrophage	CL:0000235	U
909	ROS&NFKB_complex	CHEBI:26523	->	NLRP3	Q96P20	24744784	2014	First, ROS/NF- B has been reported to enhance the expression of NLRP3 and caspase-1 target pro-IL-1b , and NF- B sites in NLRP3 promoter have been identified	ECO:0000033	traceable author statement
910	ROS&NFKB_complex	CHEBI:26523	->	oxidized_mitochondrial_DNA		24744784	2014	ROS/NF- B increases the amount of TXNIP and oxidized mitochondrial DNA, which might serve as ligands of NLRP4	ECO:0000033	traceable author statement
911	ROS&NFKB_complex	CHEBI:26523	->	TXNIP	Q9H3M7	24744784	2014	ROS/NF- B increases the amount of TXNIP and oxidized mitochondrial DNA, which might serve as ligands of NLRP3	ECO:0000033	traceable author statement
912	ROS&NLRP3&IL1B	CHEBI:26523 ; Q96P20	->	IL1B_secretion	GO:0050702	22365665	2012	mitochondrial damage and ROS generation can facilitate NLRP3-dependent IL-1β activation (Nakahira et al., 2011 and Zhou et al., 2011).	ECO:0000033	traceable author statement
913	ROS&NLRP3&IL1B	CHEBI:26523; Q96P20	->	IL1B_secretion	GO:0050702	21124315	2011	In THP1 cells with knocked-down NLRP3 or caspase-1..., the respiratory chain inhibitors did not induce IL-1b ... secretion (Supplementary Fig. 1a) (p.221).	ECO:0000006	experimental evidence	9606	human	THP1 cell line with NLRP3 or CASP1 knockdown	macrophage	CL:0000235	S	THP1 cells were stimulated for 6 h with the indicated amounts of rotenone (complex I inhibitor) or antimycin (complex III inhibitor).
914	saturated_fatty_acid_anion	CHEBI:58953	->	cardiac_muscle_cell_apoptotic_process	GO:0010659	21622680	2011	Saturated free fatty acids such as palmitate induce apoptosis in cardiomyocytes	ECO:0000033	traceable author statement
915	saturated_fatty_acid_anion	CHEBI:58953	->	NLRP3/PYCARD/CASP1	Q96P20; Q9ULZ3; P29466	23994495	2014	NLRP3's inappropriate activation by host DAMPs, such as cholesterol crystals, saturated fatty acids, islet amyloid polypeptide and amyloid-β… p. 1433	ECO:0000033	traceable author statement	Unknown						REVIEW
916	SCD1	P13516	->	lipogenesis	GO:0008610	23825667	2013	cf Swiss-Prot CC function	ECO:0000033	traceable author statement
917	SIRT1	Q96EB6	-|	apoptotic_process	GO:0006915	15152190	2004	SIRT1 overexpression provides a cell survival advantage by inhibiting p53-mediated apoptosis	ECO:0000033	traceable author statement
918	SIRT1	Q96EB6	-|	RELA	Q04206	15152190	2004	overexpression of SIRT1 clearly inhibited NF-κB transcription stimulated by expression of the RelA/p65 protein alone or when coexpressed with p50 proteins	ECO:0000006	experimental evidence	9606	human	NSCLC	epithelial cell of lung	CL:0000082	A
919	SIRT1	Q923E4	-|	cardiac_muscle_cell_apoptotic_process	GO:0010659	21622680	2011	Sirt1 is an important endogenous apoptosis inhibitor in cardiomyocytes.	ECO:0000033	traceable author statement							PubMed:15486319
920	SIRT1	F1M3P2	->	PDK4	O54937	21115502	2011	RSV, in the absence of PE, only enhanced PDK4 mRNA expression levels significantly	ECO:0000006	experimental evidence	10116	rat		fetal cardiomyocyte	CL:0002495	S
921	SIRT1	A7LKB1	-|	SREBF1	O97676	23825667	2013	in parallel to the reduced SIRT1 activity, the mature form of SREBP-1 was hyperacetylated in atherosclerotic pig aorta (Fig. 5D and E)... increased cleaved form of SREBP-1 in atherosclerotic pig aorta was also observed in immunoprecipitates (Fig. 5D), similar to that seen in total cell lysates (Fig. 3B).	ECO:0000006, ECO:0000033	experimental evidence, traceable author statement	9823	pig		aorta	UBERON:0000947	U	No evidence at the functional level, mais evidence that SERBP1 cleavage is incraesed when the protein is hyperacetylated. These results suggest that the pro-atherogenic effect of SIRT1 dysfunction probably act through the inhibition of SREBP-1 deacetylation and stimulation of SREBP-1 activity.
922	SIRT1	Q96EB6	-|	RELA	Q04206	21245135	2011	SIRT1 Deacetylates RelA/p65 at Lysine 310 at Promoters to Limit Gene Transcription of Proinflammatory Cytokine Genes during Initiation of Endotoxin Tolerance	ECO:0000006	experimental evidence	9606	human	THP1	monocyte	CL:0000576	S
923	SIRT1	Q96EB6	->	RELB	Q01201	21245135	2011	inhibition of SIRT1 deacetylase activity with Ex527 reduced RelB gene transcription	ECO:0000006	experimental evidence	9606	human	THP1	monocyte	CL:0000576	S
924	SIRT1	Q96EB6	-|	IL18	Q14116	24744784	2014	FIG.2	ECO:0000033	traceable author statement
925	SIRT1	Q96EB6	-|	IL1B	P01584	24744784	2014	FIG.2	ECO:0000033	traceable author statement
926	SIRT1	Q96EB6	-|	IL6	P05231	24744784	2014	irt1 was reported to stimulate antioxidants manganese superoxide dismutase (MnSOD) and nuclear respiratory factor-1 (Nrf1) in the heart, downregulating NF- B targets TNF and IL-7	ECO:0000033	traceable author statement
927	SIRT1	Q96EB6	-|	NLRP3	Q96P20	24744784	2014	FIG.2	ECO:0000033	traceable author statement
928	SIRT1	Q96EB6	->	NRF1	Q16656	24744784	2014	irt1 was reported to stimulate antioxidants manganese superoxide dismutase (MnSOD) and nuclear respiratory factor-1 (Nrf1) in the heart, downregulating NF- B targets TNF and IL-6	ECO:0000033	traceable author statement
929	SIRT1	Q96EB6	-|	RELA	Q04206	24744784	2014	FIG.2	ECO:0000033	traceable author statement
930	SIRT1	Q96EB6	->	SOD2	P04179	24744784	2014	irt1 was reported to stimulate antioxidants manganese superoxide dismutase (MnSOD) and nuclear respiratory factor-1 (Nrf1) in the heart, downregulating NF- B targets TNF and IL-6	ECO:0000033	traceable author statement
931	SIRT1	Q96EB6	-|	TNF	P01375	24744784	2014	irt1 was reported to stimulate antioxidants manganese superoxide dismutase (MnSOD) and nuclear respiratory factor-1 (Nrf1) in the heart, downregulating NF- B targets TNF and IL-7	ECO:0000033	traceable author statement
932	SIRT1&AMPK	Q96EB6; GO:0031588	-|	inflammatory_response	GO:0006954	24744784	2014	Sirtuin-1 (Sirt1), the most studied Sirt in the heart, works as an energy sensor and supports oxidative energy metabolism through PPAR /PGC-1 and AMP-activated protein kinase (AMPK) signaling, which also contribute to inhibit NF- B and inflammation	ECO:0000033	traceable author statement
933	SIRT1&AMPK	Q96EB6; GO:0031588	-|	NFKB_complex	GO:0071159	24744784	2014	Sirtuin-1 (Sirt1), the most studied Sirt in the heart, works as an energy sensor and supports oxidative energy metabolism through PPAR /PGC-1 and AMP-activated protein kinase (AMPK) signaling, which also contribute to inhibit NF- B and inflammation	ECO:0000033	traceable author statement
934	SIRT1&PPARA&PPARGC1A	Q96EB6; Q07869; Q9UBK2	-|	inflammatory_response	GO:0006954	24744784	2014	Sirtuin-1 (Sirt1), the most studied Sirt in the heart, works as an energy sensor and supports oxidative energy metabolism through PPAR /PGC-1 and AMP-activated protein kinase (AMPK) signaling, which also contribute to inhibit NF- B and inflammation	ECO:0000033	traceable author statement
935	SIRT1&PPARA&PPARGC1A	Q96EB6; Q07869; Q9UBK2	-|	NFKB_complex	GO:0071159	24744784	2014	Sirtuin-1 (Sirt1), the most studied Sirt in the heart, works as an energy sensor and supports oxidative energy metabolism through PPAR /PGC-1 and AMP-activated protein kinase (AMPK) signaling, which also contribute to inhibit NF- B and inflammation	ECO:0000033	traceable author statement
936	SREBF1	O97676	->	lipogenesis	GO:0008610	23825667	2013	We have recently discovered that AMPK specifically phosphorylates SREBP-1 at Ser-372, which in turn inhibits its processing, nuclear translocation, and auto-regulation, leading to decreased de novo lipogenic process in hepatocytes. (PubMed:21459323)	ECO:0000033	traceable author statement				hepatocyte	CL:0000182
937	SREBF1	O97676	->	SCD1	P13516	23825667	2013	The mRNA amounts of fatty acid synthase (FAS) and stearoyl CoA desaturase1 (SCD1)… were significantly increased in the aorta of atherosclerotic pigs, consistent with the elevated mature SREBP-1 (Fig. 3C–D).	ECO:0000006, ECO:0000033	experimental evidence, traceable author statement	9823	pig		aorta	UBERON:0000947	U	No pig SCD1 in UniProtKB. Human ortholog is only SCD (O00767)
938	SREBF1	O97676	->	GPAM	F1S5L4	23825667	2013	The mRNA levels of glycerol-3-phosphate acyltransferase (GPAT) were also robustly elevated 10-fold (Fig. 3E)	ECO:0000006, ECO:0000033	experimental evidence, traceable author statement	9823	pig		aorta	UBERON:0000947	U	at the mRNA level
939	SREBF1	O97676	->	FASN	A5YV76	23825667	2013	The mRNA amounts of fatty acid synthase (FAS) and stearoyl CoA desaturase1 (SCD1)… were significantly increased in the aorta of atherosclerotic pigs, consistent with the elevated mature SREBP-1 (Fig. 3C–D).	ECO:0000006, ECO:0000033	experimental evidence, traceable author statement	9823	pig		aorta	UBERON:0000947	U	at the mRNA level
940	SREBF1	Q9WTN3	->	Nlrp1a	Q2LKU9	21531336	2011	The expression of two genes, Nlrp1a and Nlrp1c, were reduced over 95% in the SREBP-1aDF macrophages… (Figure 4B) + SREBP-1 both activates the promoter through a region containing a canonical SREBP-1 binding site in transfection assays (Figures 6C–6E) and binds to the Nlrp1 gene proximal promoter by ChIP analysis (Figures 6F and 6G).. ANN: in mice, 3 Nlrp1 paralogues. Nlrp1c=transcribed pseudogene…	ECO:0000006	experimental evidence	10090	mouse		bone marrow macrophage	CL:0002476	C	see controversy in PubMed:24606891 and 24606892, which does not rule out the possibility of SREBP1 transactivation, but there seems to be a problem with Nlrp1a expression anyway in all 129 mouse strains.
941	SREBF1	Q9WTN3	->	lipogenesis	GO:0008610	21531336	2011	in macrophages LPS stimulates lipogenesis through increasing NF-kB/Sp1 synergistic activation of the SREBP-1a promoter. p. 543.	ECO:0000033	traceable author statement	10090	mouse		bone marrow macrophage	CL:0002476
942	SREBF1	P36956	->	lipogenesis	GO:0008610	21459323	2011	These results suggest that suppression of SREBP-1 cleavage by AMPK may account for the inhibitory effects of polyphenols on de novo fatty acid synthesis in the liver.	ECO:0000033	traceable author statement
943	SREBF1	P36956	->	FASN	P19096	21459323	2011	Textbook knowledge: Consistent with dynamically altered nuclear SREBP-1c, the expression of enzymes involved in fatty acid and triglyceride synthesis, including acetyl-CoA carboxylase 1 (ACC1), fatty acid synthase (FAS), and stearoyl CoA desaturase 1 (SCD1), was increased 2- to 3-fold by hyperinsulinemia and reduced by S17834 to nearly normal levels.	ECO:0000006, ECO:0000033	experimental evidence, traceable author statement	10090	mouse	LDLR-/- +/- high fat high sucrose diet	hepatocyte	CL:0000182
944	SREBF1	P36956	->	ACACA	Q5SWU9	21459323	2011	Textbook knowledge: Consistent with dynamically altered nuclear SREBP-1c, the expression of enzymes involved in fatty acid and triglyceride synthesis, including acetyl-CoA carboxylase 1 (ACC1), fatty acid synthase (FAS), and stearoyl CoA desaturase 1 (SCD1), was increased 2- to 3-fold by hyperinsulinemia and reduced by S17834 to nearly normal levels.	ECO:0000006, ECO:0000033	experimental evidence, traceable author statement	10090	mouse	LDLR-/- +/- high fat high sucrose diet	hepatocyte	CL:0000182
945	SREBF1	P36956	->	SCD1	P13516	21459323	2011	Textbook knowledge: Consistent with dynamically altered nuclear SREBP-1c, the expression of enzymes involved in fatty acid and triglyceride synthesis, including acetyl-CoA carboxylase 1 (ACC1), fatty acid synthase (FAS), and stearoyl CoA desaturase 1 (SCD1), was increased 2- to 3-fold by hyperinsulinemia and reduced by S17834 to nearly normal levels.	ECO:0000006, ECO:0000033	experimental evidence, traceable author statement	10090	mouse	LDLR-/- +/- high fat high sucrose diet	hepatocyte	CL:0000182
946	SREBF1	P36956	->	SREBF1	P36956	21459323	2011	mRNA levels for SREBP were upregulated by nuclear SREBP via a feed-forward mechanism (Horton et al., 2002 PubMed:11994399: One mechanism of regulation shared by SREBP-1c and SREBP-2 involves a feed-forward regulation mediated by SREs present in the enhancer/promoters of each gene)	ECO:0000033	traceable author statement
947	SREBF2	Q12772	->	SREBF2	Q12772	21459323	2011	mRNA levels for SREBP were upregulated by nuclear SREBP via a feed-forward mechanism (Horton et al., 2002 PubMed:11994399: One mechanism of regulation shared by SREBP-1c and SREBP-2 involves a feed-forward regulation mediated by SREs present in the enhancer/promoters of each gene)	ECO:0000033	traceable author statement
948	SREBF2	Q4U0Y2	->	HMGCS1	Q01581	23825667	2013	mRNA levels of SREBP-2 and its target gene HMGCoA synthase (HMGCS), the rate-limiting enzyme in cholesterol biosynthesis, were elevated 8-fold and 3-fold, respectively (Fig. 3H and I). Taken together, the cleavage of SREBP-1 and -2 and expression of their key target genes involving triglyceride and cholesterol synthesis are locally enhanced in the vascular wall of atherosclerotic pigs, which like…	ECO:0000006, ECO:0000033	experimental evidence, traceable author statement	9823	pig		aorta	UBERON:0000947	U	at the protein level
949	SREBF2	Q12772	->	HMGCS1	Q8JZK9	21459323	2011	Textbook knowledge correlated with following statement: "Similar to decreased nuclear SREBP-2, the elevation in mRNAs encoding two key enzymes of cholesterol biosynthesis, 30- hydroxylmethyl glutaryl coenzyme A synthease (HMGCS) and 30-hydroxylmethyl glutaryl coenzyme A reductase (HMGCR), was prevented by S17834 in insulin-resistant mice (Figure 2E).	ECO:0000006, ECO:0000033	experimental evidence, traceable author statement	10090	mouse	LDLR-/- +/- high fat high sucrose diet	hepatocyte	CL:0000182		Also done in human cells by trabsfection
950	SREBF2	Q12772	->	HMGCR	P04035	21459323	2011	Textbook knowledge correlated with following statement: "Similar to decreased nuclear SREBP-2, the elevation in mRNAs encoding two key enzymes of cholesterol biosynthesis, 30- hydroxylmethyl glutaryl coenzyme A synthease (HMGCS) and 30-hydroxylmethyl glutaryl coenzyme A reductase (HMGCR), was prevented by S17834 in insulin-resistant mice (Figure 2E).	ECO:0000006, ECO:0000033	experimental evidence, traceable author statement	10090	mouse	LDLR-/- +/- high fat high sucrose diet	hepatocyte	CL:0000182
951	SREBF2	Q12772	->	lipogenesis	GO:0008610	21459323	2011	redundant with lines 310, 311	ECO:0000033	traceable author statement
953	TGFB1	P01137	->	extracellular_matrix	GO:0031012	23103162	2012	Increased ECM synthesis is mediated by fibrotic factors such as TGF-b and PGF2 (Border and Noble, 1994; Oga et al., 2009)	ECO:0000033	traceable author statement
954	TLR4	Q9QUK6	->	IKBKB	O88351	17478729	2007	Unlike the evidence of cellular inflammation and insulin resistance seen in vascular tissue from WT mice after incubation in palmitate for 3 hours, this intervention did not activate IKKβ, nor did it impair insulin-stimulated activation of peNOS (Figure 2A and 2B) in aortic tissue from TLR4-deficient mice.	ECO:0000006	experimental evidence	10090	mouse	C57Bl/6 VS TLR4 KO	aorta	UBERON:0000947	S
971	TLR4&^APOE	Q9QUK6; P08226	->	CCL2	P10148	15249654	2004	MCP-1 serum concentrations were significantly reduced in Apoe-/- TLR4-/- mice (Fig. 5B)	ECO:0000006	experimental evidence	10090	mouse	Apoe-/- +/-TLR488	serum	UBERON:0001977
972	TLR4&^APOE	Q9QUK6; P08226	->	IL1B	P10749	23812099	2013	, Cd36−/−Apoe−/−, Tlr4−/−Apoe−/− and Tlr6−/−Apoe−/− mice had significantly less aortic plaque formation than did Apoe−/− control mice (Fig. 4a and Supplementary Fig. 4). The doubly deficient mice also had lower serum concentrations IL-1β, IL-1α and IL-18 (Fig. 4b), as well as a lower abundance of Il1a, Il1b and NLRP3 mRNA in the aorta	ECO:0000006	experimental evidence	10090	mouse	APOE KO	serum	UBERON:0001977	S	we generated Apoe−/− mice deficient in CD36, TLR4 or TLR6 and fed them a Western diet for 12 weeks.
973	TLR4&^APOE	Q9QUK6; P08226	->	IL1A	P01582	23812099	2013	, Cd36−/−Apoe−/−, Tlr4−/−Apoe−/− and Tlr6−/−Apoe−/− mice had significantly less aortic plaque formation than did Apoe−/− control mice (Fig. 4a and Supplementary Fig. 4). The doubly deficient mice also had lower serum concentrations IL-1β, IL-1α and IL-18 (Fig. 4b), as well as a lower abundance of Il1a, Il1b and NLRP3 mRNA in the aorta	ECO:0000006	experimental evidence	10090	mouse	APOE KO	serum	UBERON:0001977	S	we generated Apoe−/− mice deficient in CD36, TLR4 or TLR6 and fed them a Western diet for 12 weeks.
974	TLR4&^APOE	Q9QUK6; P08226	->	IL18	P70380	23812099	2013	, Cd36−/−Apoe−/−, Tlr4−/−Apoe−/− and Tlr6−/−Apoe−/− mice had significantly less aortic plaque formation than did Apoe−/− control mice (Fig. 4a and Supplementary Fig. 4). The doubly deficient mice also had lower serum concentrations IL-1β, IL-1α and IL-18 (Fig. 4b), as well as a lower abundance of Il1a, Il1b and NLRP3 mRNA in the aorta	ECO:0000006	experimental evidence	10090	mouse	APOE KO	serum	UBERON:0001977	S	we generated Apoe−/− mice deficient in CD36, TLR4 or TLR6 and fed them a Western diet for 12 weeks.
975	TLR4&^APOE	Q9QUK6; P08226	->	IL1B	P10749	23812099	2013	, Cd36−/−Apoe−/−, Tlr4−/−Apoe−/− and Tlr6−/−Apoe−/− mice had significantly less aortic plaque formation than did Apoe−/− control mice (Fig. 4a and Supplementary Fig. 4). The doubly deficient mice also had lower serum concentrations IL-1β, IL-1α and IL-18 (Fig. 4b), as well as a lower abundance of Il1a, Il1b and NLRP3 mRNA in the aorta	ECO:0000006	experimental evidence	10090	mouse	APOE KO	aorta	UBERON:0000947	S	we generated Apoe−/− mice deficient in CD36, TLR4 or TLR6 and fed them a Western diet for 12 weeks.
976	TLR4&^APOE	Q9QUK6; P08226	->	IL1A	P01582	23812099	2013	, Cd36−/−Apoe−/−, Tlr4−/−Apoe−/− and Tlr6−/−Apoe−/− mice had significantly less aortic plaque formation than did Apoe−/− control mice (Fig. 4a and Supplementary Fig. 4). The doubly deficient mice also had lower serum concentrations IL-1β, IL-1α and IL-18 (Fig. 4b), as well as a lower abundance of Il1a, Il1b and NLRP3 mRNA in the aorta	ECO:0000006	experimental evidence	10090	mouse	APOE KO	aorta	UBERON:0000947	S	we generated Apoe−/− mice deficient in CD36, TLR4 or TLR6 and fed them a Western diet for 12 weeks.
977	TLR4&^APOE	Q9QUK6; P08226	->	NLRP3	Q8R4B8	23812099	2013	, Cd36−/−Apoe−/−, Tlr4−/−Apoe−/− and Tlr6−/−Apoe−/− mice had significantly less aortic plaque formation than did Apoe−/− control mice (Fig. 4a and Supplementary Fig. 4). The doubly deficient mice also had lower serum concentrations IL-1β, IL-1α and IL-18 (Fig. 4b), as well as a lower abundance of Il1a, Il1b and NLRP3 mRNA in the aorta	ECO:0000006	experimental evidence	10090	mouse	APOE KO	aorta	UBERON:0000947	S	we generated Apoe−/− mice deficient in CD36, TLR4 or TLR6 and fed them a Western diet for 12 weeks.
978	TLR4&^APOE&IL18	Q9QUK6; P08226; P70380	->	IL18_secretion	GO:0072616	23812099	2013	FIG4B	ECO:0000006	experimental evidence	10090	mouse	APOE KO	serum	UBERON:0001977	S	APOE KO
979	TLR6&^APOE	Q9EPW9; P08226	->	IL1B	P10749	23812099	2013	, Cd36−/−Apoe−/−, Tlr4−/−Apoe−/− and Tlr6−/−Apoe−/− mice had significantly less aortic plaque formation than did Apoe−/− control mice (Fig. 4a and Supplementary Fig. 4). The doubly deficient mice also had lower serum concentrations IL-1β, IL-1α and IL-18 (Fig. 4b), as well as a lower abundance of Il1a, Il1b and NLRP3 mRNA in the aorta	ECO:0000006	experimental evidence	10090	mouse	APOE KO	serum	UBERON:0001977	S	we generated Apoe−/− mice deficient in CD36, TLR4 or TLR6 and fed them a Western diet for 12 weeks.
980	TLR6&^APOE	Q9EPW9; P08226	->	IL1A	P01582	23812099	2013	, Cd36−/−Apoe−/−, Tlr4−/−Apoe−/− and Tlr6−/−Apoe−/− mice had significantly less aortic plaque formation than did Apoe−/− control mice (Fig. 4a and Supplementary Fig. 4). The doubly deficient mice also had lower serum concentrations IL-1β, IL-1α and IL-18 (Fig. 4b), as well as a lower abundance of Il1a, Il1b and NLRP3 mRNA in the aorta	ECO:0000006	experimental evidence	10090	mouse	APOE KO	serum	UBERON:0001977	S	we generated Apoe−/− mice deficient in CD36, TLR4 or TLR6 and fed them a Western diet for 12 weeks.
981	TLR6&^APOE	Q9EPW9; P08226	->	IL18	P70380	23812099	2013	, Cd36−/−Apoe−/−, Tlr4−/−Apoe−/− and Tlr6−/−Apoe−/− mice had significantly less aortic plaque formation than did Apoe−/− control mice (Fig. 4a and Supplementary Fig. 4). The doubly deficient mice also had lower serum concentrations IL-1β, IL-1α and IL-18 (Fig. 4b), as well as a lower abundance of Il1a, Il1b and NLRP3 mRNA in the aorta	ECO:0000006	experimental evidence	10090	mouse	APOE KO	serum	UBERON:0001977	S	we generated Apoe−/− mice deficient in CD36, TLR4 or TLR6 and fed them a Western diet for 12 weeks.
982	TLR6&^APOE	Q9EPW9; P08226	->	IL1B	P10749	23812099	2013	, Cd36−/−Apoe−/−, Tlr4−/−Apoe−/− and Tlr6−/−Apoe−/− mice had significantly less aortic plaque formation than did Apoe−/− control mice (Fig. 4a and Supplementary Fig. 4). The doubly deficient mice also had lower serum concentrations IL-1β, IL-1α and IL-18 (Fig. 4b), as well as a lower abundance of Il1a, Il1b and NLRP3 mRNA in the aorta	ECO:0000006	experimental evidence	10090	mouse	APOE KO	aorta	UBERON:0000947	S	we generated Apoe−/− mice deficient in CD36, TLR4 or TLR6 and fed them a Western diet for 12 weeks.
983	TLR6&^APOE	Q9EPW9; P08226	->	IL1A	P01582	23812099	2013	, Cd36−/−Apoe−/−, Tlr4−/−Apoe−/− and Tlr6−/−Apoe−/− mice had significantly less aortic plaque formation than did Apoe−/− control mice (Fig. 4a and Supplementary Fig. 4). The doubly deficient mice also had lower serum concentrations IL-1β, IL-1α and IL-18 (Fig. 4b), as well as a lower abundance of Il1a, Il1b and NLRP3 mRNA in the aorta	ECO:0000006	experimental evidence	10090	mouse	APOE KO	aorta	UBERON:0000947	S	we generated Apoe−/− mice deficient in CD36, TLR4 or TLR6 and fed them a Western diet for 12 weeks.
984	TLR6&^APOE	Q9EPW9; P08226	->	NLRP3	Q8R4B8	23812099	2013	, Cd36−/−Apoe−/−, Tlr4−/−Apoe−/− and Tlr6−/−Apoe−/− mice had significantly less aortic plaque formation than did Apoe−/− control mice (Fig. 4a and Supplementary Fig. 4). The doubly deficient mice also had lower serum concentrations IL-1β, IL-1α and IL-18 (Fig. 4b), as well as a lower abundance of Il1a, Il1b and NLRP3 mRNA in the aorta	ECO:0000006	experimental evidence	10090	mouse	APOE KO	aorta	UBERON:0000947	S	we generated Apoe−/− mice deficient in CD36, TLR4 or TLR6 and fed them a Western diet for 12 weeks.
985	TLR6&^APOE&IL18	Q9EPW9; P08226; P70380	->	IL18_secretion	GO:0072616	23812099	2013	FIG4B	ECO:0000006	experimental evidence	10090	mouse	APOE KO	serum	UBERON:0001977	S	APOE KO
986	TNF	P01375	->	CCL2	P13500	19038972	2009	Treatment of AC16 cells with TNF significantly induced the expression of pro-inflammatory genes such as monocyte chemoattractant protein (MCP-1), IL-6, and TNF (Figure S1).	ECO:0000006	experimental evidence	9606	human		cardiac muscle cell	CL:0000746	S	at the mRNA level
987	TNF	P01375	->	IL6	P05231	19038972	2009	Treatment of AC16 cells with TNF significantly induced the expression of pro-inflammatory genes such as monocyte chemoattractant protein (MCP-1), IL-6, and TNF (Figure S1).	ECO:0000006	experimental evidence	9606	human		cardiac muscle cell	CL:0000746	S	at the mRNA level
988	TNF	P01375	->	TNF	P01375	19038972	2009	Treatment of AC16 cells with TNF significantly induced the expression of pro-inflammatory genes such as monocyte chemoattractant protein (MCP-1), IL-6, and TNF (Figure S1).	ECO:0000006	experimental evidence	9606	human		cardiac muscle cell	CL:0000746	S	at the mRNA level
989	TNF	P01375	->	SOD2	P04179	19038972	2009	a marked increase in manganese superoxide dismutase (MnSOD) expression (Fig. S1)	ECO:0000006	experimental evidence	9606	human		cardiac muscle cell	CL:0000746	S	at the mRNA level
990	TNF	P01375	-|	PPARGC1A	Q9UBK2	19038972	2009	when we examined the effects of TNF on the expression of PGC-1a, a significant inhibition was observed ( 80% reduction...) compared with control cells (Fig. 1A).	ECO:0000006	experimental evidence	9606	human		cardiac muscle cell	CL:0000746	S	at the mRNA level
991	TNF	P01375	-|	PDK4	Q16654	19038972	2009	Expression of PDK4 was found to be reduced in parallel with PGC-1a expression (Fig. 1B)	ECO:0000006	experimental evidence	9606	human		cardiac muscle cell	CL:0000746	S	at the mRNA level
992	TNF	P01375	-|	PPARGC1A	Q9UBK2	19038972	2009	TNF1.6 transgenic mice displayed reduced PGC-1a (50% reduction) … expression in the heart, compared with that in control mice (Figure 1B).	ECO:0000006	experimental evidence	10090	mouse	TNF1.6 strain	heart left ventricle	UBERON:0002084	S	TNF1.6 strain: cardiac-specific transgenic mice overexpressing TNF-a
993	TNF	P01375	-|	PDK4	Q16654	19038972	2009	TNF1.6 transgenic mice displayed reduced ... PDK4 (60% reduction) expression in the heart, compared with that in control mice (Figure 1B).	ECO:0000006	experimental evidence	10090	mouse	TNF1.6 strain	heart left ventricle	UBERON:0002084	S	TNF1.6 strain: cardiac-specific transgenic mice overexpressing TNF-a
994	TNF	P01375	->	NFKB_complex	GO:0071159	19038972	2009	NF-kB formed four specific DNA-binding complexes... Complexes I, II, and III increased in TNF-a-treated cells, and this effect was completely reversed by parthenolide (Figure 2A).	ECO:0000006	experimental evidence	9606	human		cardiac muscle cell	CL:0000746	S	EMSA => at the protein level
995	TNF	P01375	-|	NFKBIA	P25963	19038972	2009	cells exposed to TNF-a showed reduced IkBa protein levels (Figure 2B). This reduction in IkBa protein levels was not prevented after coincubation with parthenolide or PD169316.	ECO:0000006	experimental evidence	9606	human		cardiac muscle cell	CL:0000746	S	At the protein level
996	TNF	P01375	->	RELA	Q04206	19038972	2009	nuclear p65 protein levels rapidly increased after TNF-a treatment, a phenomenon that was prevented by parthenolide and PD169316 treatments (Fig. 2B).	ECO:0000006	experimental evidence	9606	human		cardiac muscle cell	CL:0000746	S	At the protein level
997	TNF	P01375	->	ICAM1/2/3/4/5	P05362; P13598; P32942; Q14773; Q9UMF0	17478729	2007	Each of these inflammatory stimuli induced both IL-6 and ICAM expression, and in the case of palmitate and LPS, but not TNF-α, these effects were inhibited by DN-MyD88 and DN-IRAK compared with GFP controls	ECO:0000006	experimental evidence	9606	human	HMECs	endothelial cell	CL:0000115	S	HMECs
998	TNF	P01375	->	IKBKB	O14920	17478729	2007	the response to TNF-α remained intact despite reduced TLR4 signaling. Cf figure 3	ECO:0000006	experimental evidence	9606	human	HMECs	endothelial cell	CL:0000115	S	HMECs TNFalpha
999	TNF	P01375	->	IL6	P05231	17478729	2007	Each of these inflammatory stimuli induced both IL-6 and ICAM expression, and in the case of palmitate and LPS, but not TNF-α, these effects were inhibited by DN-MyD88 and DN-IRAK compared with GFP controls	ECO:0000006	experimental evidence	9606	human	HMECs	endothelial cell	CL:0000115	S	HMECs
1000	TNF	P01375	-|	PPARD	Q03181	19038972	2009	As expected, TNF-a significantly reduced the PPAR DNA binding activity (Fig. 3B) (this DNA-binding activity was almost entirely attributable to the PPARb/d subtype).	ECO:0000006	experimental evidence	9606	human		cardiac muscle cell	CL:0000746	S
1001	TNF	P01375	->	glucose_oxidase_activity	GO:0046562	19038972	2009	Fig. 4A: TNF-a induced a significant increase in the glucose oxidation rate with respect to untreated AC16 cells, and coincubation with parthenolide or PD169316 reduced glucose oxidation to basal levels.	ECO:0000006	experimental evidence	9606	human		cardiac muscle cell	CL:0000746	S
1002	TNF	P01375	->	IL1B	P01584	24554772	2014	TNF alone also increased the IL-1b mRNA (Fig. 5C)	ECO:0000006	experimental evidence	9606	human		peripheral blood mononuclear cell	CL:2000001	S
1003	TNF&^BIRC2&^BIRC3&^XIAP&IL1B	P06804; Q62210; O08863; Q60989	->	IL1B_secretion	GO:0050702	22365665	2012	Fig. 1F	ECO:0000006	experimental evidence	10090	mouse		macrophage	CL:0000235	S
1004	TNF&^BIRC2&^BIRC3&^XIAP&proCASP1	P06804; Q62210; O08863; Q60989; P29452	->	CASP1	P29452	22365665	2012	Fig. S1D	ECO:0000006	experimental evidence	10090	mouse		macrophage	CL:0000235	S
1005	TNF&^SIRT1	P01375; Q96EB6	->	BCL2L1	Q07817	15152190	2004	Pretreatment of cells with resveratrol decreased the basal expression and TNFα-induced expression of Bcl-XL and TRAF-2, but not IκBα. However, the most profound effect was observed on the cIAP-2 gene, where resveratrol blocked basal and delayed TNFα-induced expression of this gene	ECO:0000006	experimental evidence	9606	human	NSCLC	epithelial cell of lung	CL:0000082	S	BCL2L1: BCLXL
1006	TNF&^SIRT1	P01375; Q96EB6	->	BIRC3	Q13489	15152190	2004	Pretreatment of cells with resveratrol decreased the basal expression and TNFα-induced expression of Bcl-XL and TRAF-2, but not IκBα. However, the most profound effect was observed on the cIAP-2 gene, where resveratrol blocked basal and delayed TNFα-induced expression of this gene	ECO:0000006	experimental evidence	9606	human	NSCLC	epithelial cell of lung	CL:0000082	S	BIRC3: cIAP2
1007	TNF&^SIRT1	P01375; Q96EB6	->	NFKB_complex	GO:0071159	15152190	2004	Cells pretreated with resveratrol showed very little NF-κB transcription following the addition of TNFα, as measured by transient luciferase reporter assays (Figure 1B). In contrast, pretreatment of cells with the Sirtuin inhibitors nicotinamide or splitomicin increased TNFα-induced NF-κB activity	ECO:0000006	experimental evidence	9606	human	NSCLC	epithelial cell of lung	CL:0000082	S	resveratrol: Sirt1 activator, Sirt1 inhibitor, nicotinamide
1008	TNF&^SIRT1	P01375; Q96EB6	->	TRAF2	Q12933	15152190	2004	Pretreatment of cells with resveratrol decreased the basal expression and TNFα-induced expression of Bcl-XL and TRAF-2, but not IκBα. However, the most profound effect was observed on the cIAP-2 gene, where resveratrol blocked basal and delayed TNFα-induced expression of this gene	ECO:0000006	experimental evidence	9606	human	NSCLC	epithelial cell of lung	CL:0000082	S
1009	TNF&ATP&proCASP1	P06804; CHEBI:15422; P29452	->	CASP1	P29452	19570822	2009	priming with a cytokine stimulus (TNF- ) was sufficient to induce caspase-1 activation by ATP (Fig.2D).	ECO:0000006	experimental evidence	10090	mouse	C57Bl/6J	macrophage	CL:0000235	S
1010	TNF&C5	P01375; P01031	->	IL1B	P01584	24554772	2014	the C5a/TNF combination increased the IL-1b transcripts in monocytes (Fig. 5C).	ECO:0000006	experimental evidence	9606	human		peripheral blood mononuclear cell	CL:2000001	S
1011	TNF&C5&ATP	P01375; P01031; CHEBI:15422	->	IL1B	P01584	24554772	2014	the NLRP3 activator ATP gave a strong release of mature IL-1b from monocytes treated with the C5a/TNF combination (Fig. 5B).	ECO:0000006	experimental evidence	9606	human		peripheral blood mononuclear cell	CL:2000001	S
1012	TNF&C5&cholesterol_crystal	P01375; P01031; CHEBI:16113?	->	IL1B	P01584	24554772	2014	Priming of monocytes with a combination of C5a and TNF followed by addition of CC resulted in a robust release of the mature form of IL-1b (Western blot Fig. 5B).	ECO:0000006	experimental evidence	9606	human		peripheral blood mononuclear cell	CL:2000001	S	C5a may play a role in the endocytosis of ChC crystals…
1013	TNF&MAPK14	P01375; Q16539	-|	PPARGC1A	Q9UBK2	19038972	2009	addition of the p38 MAPK inhibitors PD169316 (Figure 1D) or SB202190 (Figure S2B) to AC16 cells reversed some of the effects of TNF-a (ANN:i.e. back to basal level).	ECO:0000006	experimental evidence	9606	human		cardiac muscle cell	CL:0000746	S	On pourrait aussi écrire: MAPK11/12/13/14 au lieu de GO:0038066 p38MAPK cascade
1014	TNF&MAPK14	P01375; Q16539	-|	PDK4	Q16654	19038972	2009	addition of the p38 MAPK inhibitors PD169316 (Figure 1D) or SB202190 (Figure S2B) to AC16 cells reversed some of the effects of TNF-a (ANN:i.e. back to basal level).	ECO:0000006	experimental evidence	9606	human		cardiac muscle cell	CL:0000746	S	On pourrait aussi écrire: MAPK11/12/13/14 au lieu de GO:0038066 p38MAPK cascade
1015	TNF&MAPK14	P01375; Q16539	->	RELA	Q04206	19038972	2009	nuclear p65 protein levels rapidly increased after TNF-a treatment, a phenomenon that was prevented by parthenolide and PD169316 treatments (Fig. 2B).	ECO:0000006	experimental evidence	9606	human		cardiac muscle cell	CL:0000746	S	At the protein level
1016	TNF&MAPK14	P01375; Q16539	->	glucose_oxidase_activity	GO:0046562	19038972	2009	Fig. 4A: TNF-a induced a significant increase in the glucose oxidation rate with respect to untreated AC16 cells, and coincubation with parthenolide or PD169316 reduced glucose oxidation to basal levels.	ECO:0000006	experimental evidence	9606	human		cardiac muscle cell	CL:0000746	S
1017	TNF&MAPK14	P01375; Q16539	-|	PPARD	Q03181	19038972	2009	TNF-α significantly reduced the PPAR DNA-binding activity. Although addition of PD169316 inhibited the ability of TNF-α to alter PPARβ/δ activity, parthenolide had no effect	ECO:0000006	experimental evidence	9606	human	AC16 cells	regular cardiac myocyte	CL:0002098	S
1018	TNF&MAPK14	P01375; Q16539	-|	ESRRA	P11474	19038972	2009	TNF-α significantly reduced the PPAR DNA-binding activity. Although addition of PD169316 inhibited the ability of TNF-α to alter PPARβ/δ activity, parthenolide had no effect	ECO:0000006	experimental evidence	9606	human	AC16 cells	regular cardiac myocyte	CL:0002098	S
1019	TNF&NFKB_complex	P01375; GO:0071159	->	CCL2	P13500	19038972	2009	Figure 1C: The induction in MCP-1, IL-6 and MnSOD mRNA levels, 3 well-known targets of NF-kB activity, was also inhibited after parthenolide treatment.	ECO:0000006	experimental evidence	9606	human		cardiac muscle cell	CL:0000746	S
1020	TNF&NFKB_complex	P01375; GO:0071159	->	IL6	P05231	19038972	2009	Figure 1C: The induction in MCP-1, IL-6 and MnSOD mRNA levels, 3 well-known targets of NF-kB activity, was also inhibited after parthenolide treatment.	ECO:0000006	experimental evidence	9606	human		cardiac muscle cell	CL:0000746	S
1021	TNF&NFKB_complex	P01375; GO:0071159	->	SOD2	P04179	19038972	2009	Figure 1C: The induction in MCP-1, IL-6 and MnSOD mRNA levels, 3 well-known targets of NF-kB activity, was also inhibited after parthenolide treatment.	ECO:0000006	experimental evidence	9606	human		cardiac muscle cell	CL:0000746	S
1022	TNF&NFKB_complex	P01375; GO:0071159	-|	PPARGC1A	Q9UBK2	19038972	2009	Figure 1C: the 75-80% reduction observed in the transcript levels of PGC-1a... after treatment with TNF-a was prevented by parthenolide.	ECO:0000006	experimental evidence	9606	human		cardiac muscle cell	CL:0000746	S	Pyrrolidine dithiocarbamate was used to further confirm these results (see Supplementary material online, Figure S2A), since it can reduce inflammatory cytokine production in the myocardium as a consequence of NF-kB inhibition.
1023	TNF&NFKB_complex	P01375; GO:0071159	-|	PDK4	Q16654	19038972	2009	Figure 1C: the 75-80% reduction observed in the transcript levels of ... PDK4 after treatment with TNF-a was prevented by parthenolide.	ECO:0000006	experimental evidence	9606	human		cardiac muscle cell	CL:0000746	S
1024	TNF&NFKB_complex	P01375; GO:0071159	->	RELA	Q04206	19038972	2009	nuclear p65 protein levels rapidly increased after TNF-a treatment, a phenomenon that was prevented by parthenolide and PD169316 treatments (Fig. 2B).	ECO:0000006	experimental evidence	9606	human		cardiac muscle cell	CL:0000746	S	At the protein level
1025	TNF&NFKB_complex	P01375; GO:0071159	->	glucose_oxidase_activity	GO:0046562	19038972	2009	Fig. 4A: TNF-a induced a significant increase in the glucose oxidation rate with respect to untreated AC16 cells, and coincubation with parthenolide or PD169316 reduced glucose oxidation to basal levels.	ECO:0000006	experimental evidence	9606	human		cardiac muscle cell	CL:0000746	S
1026	TNF&PPARGC1A	P01375; Q9UBK2	->	PDK4	Q16654	19038972	2009	Fig.3A	ECO:0000006	experimental evidence	9606	human		cardiac muscle cell	CL:0000746	U	at the mRNA level. May be a nonsense! Experimental conditions of strong overexpression -> To be DELETED?
1027	TNF&SIRT1	P01375; Q96EB6	->	apoptotic_process	GO:0006915	15152190	2004	However, HEK 293:SIRT1 cells were sensitive to TNFα-induced apoptosis, as indicated by enhanced nucleosome release and caspase-3 activity.	ECO:0000006	experimental evidence	9606	human	HEK 293T	kidney epithelial cell	CL:0002518	S
1028	TNF&SIRT1	P01375; Q96EB6	->	apoptotic_process	GO:0006915	15152190	2004	the knockdown of SIRT1 expression completely inhibited TNFα-induced apoptosis following treatment with resveratrol, in comparison to cells that received siRNA control	ECO:0000006	experimental evidence	9606	human	NSCLC	epithelial cell of lung	CL:0000082	S
1029	TNF&SIRT1	P01375; Q96EB6	->	CASP3	P42574	15152190	2004	However, HEK 293:SIRT1 cells were sensitive to TNFα-induced apoptosis, as indicated by enhanced nucleosome release and caspase-3 activity.	ECO:0000006	experimental evidence	9606	human	HEK 293T	kidney epithelial cell	CL:0002518	S
1030	TNF&SIRT1	P01375; Q96EB6	->	CASP3	P42574	15152190	2004	the knockdown of SIRT1 expression completely inhibited TNFα-induced apoptosis following treatment with resveratrol, in comparison to cells that received siRNA control	ECO:0000006	experimental evidence	9606	human	NSCLC	epithelial cell of lung	CL:0000082	S
1031	TNF&TNFRSF1A&TNFRSF1B&ATP&proCASP1	P06804; P25118; P25119; CHEBI:15422; P29452	->	CASP1	P29452	19570822	2009	priming with a cytokine stimulus (TNF- ) was sufficient to induce caspase-1 activation by ATP (Fig.2D).	ECO:0000006	experimental evidence	10090	mouse	C57Bl/6J	macrophage	CL:0000235	S
1032	urate(1-)&IL1B	CHEBI:30848	->	IL1B_secretion	GO:0050702	21124315	2011	Supplemental Figure 2a	ECO:0000006	experimental evidence	9606	human	THP1 cell line	macrophage	CL:0000235	S
1033	urate(1-)&^ATG5&IL1B	CHEBI:30848; Q99J83	->	IL1B_secretion	GO:0050702	21124315	2011	Inhibition of mitophagy/autophagy through downregulation of beclin 1 or ATG5 also sensitized macrophages for the release of IL-1b induced by MSU or nigericin (Fig. 2e).	ECO:0000006	experimental evidence	9606	human	THP1 cell line	macrophage	CL:0000235	S
1034	urate(1-)&^BECN1&IL1B	CHEBI:30848; O88597	->	IL1B_secretion	GO:0050702	21124315	2011	Inhibition of mitophagy/autophagy through downregulation of beclin 1 or ATG5 also sensitized macrophages for the release of IL-1b induced by MSU or nigericin (Fig. 2e).	ECO:0000006	experimental evidence	9606	human	THP1 cell line	macrophage	CL:0000235	S
1035	urate(1-)&VDAC1	CHEBI:30848; P21796	->	CASP1	P29452	21124315	2011	In cells with knocked-downVDAC1, caspase-1 activation and IL-1b secretion were considerably impaired for all inflammasome activators examined (MSU, R837, silica, alum and nigericin) (Fig. 4a).	ECO:0000006	experimental evidence	9606	human	THP1 cell line	macrophage	CL:0000235	S
1036	urate(1-)&VDAC1&IL1B	CHEBI:30848; P21796	->	IL1B_secretion	GO:0050702	21124315	2011	In cells with knocked-downVDAC1, caspase-1 activation and IL-1b secretion were considerably impaired for all inflammasome activators examined (MSU, R837, silica, alum and nigericin) (Fig. 4a).	ECO:0000006	experimental evidence	9606	human	THP1 cell line	macrophage	CL:0000235	S
1037	urate(1-)&VDAC1	CHEBI:30848; P21796	->	ROS	CHEBI:26523	21124315	2011	Figure S8. Inhibition of mitochondrial ROS in THP-1 cells stably expressing (sh)VDAC1 and (sh)VDAC2 upon stimulation wth MSU, R837 or nigericin.	ECO:0000006	experimental evidence	9606	human	THP1 cell line	macrophage	CL:0000235	S
1038	urate(1-)&VDAC2&IL1B	CHEBI:30848; P45880; P01584	->	IL1B_secretion	GO:0050702	21124315	2011	A significant reduction of IL-1b secretion was also seen in cells where VDAC2 was knocked down (Fig. 4b).	ECO:0000006	experimental evidence	9606	human	THP1 cell line	macrophage	CL:0000235	S
1039	urate(1-)&VDAC2	CHEBI:30848; P45880	->	ROS	CHEBI:26523	21124315	2011	Figure S8. Inhibition of mitochondrial ROS in THP-1 cells stably expressing (sh)VDAC1 and (sh)VDAC2 upon stimulation wth MSU, R837 or nigericin.	ECO:0000006	experimental evidence	9606	human	THP1 cell line	macrophage	CL:0000235	S
1040	VDAC1	P21796	->	ROS	CHEBI:26523	21124315	2011	As a consequence of VDAC1 knockdown, mitochondrial ROS was highly diminished (Fig. S8).	ECO:0000006	experimental evidence	9606	human	THP1 cell line	macrophage	CL:0000235	S
1041	LPS	CHEBI:16412	->	NOD2	Q9HC29	23868940	2013	NOD2 was upregulated on lipopolysaccharide or MDP stimulation, whereas expression of NOD1 was unaltered (Figure I in the online-only Data Supplement).	ECO:0000006	experimental evidence	9606	Human		carotid artery segment/atherosclerotic plaque	UBERON:0005396	S
1042	muramyl_dipeptide	CHEBI:59414	->	NOD2	Q9HC29	23868940	2013	NOD2 was upregulated on lipopolysaccharide or MDP stimulation, whereas expression of NOD1 was unaltered (Figure I in the online-only Data Supplement).	ECO:0000006	experimental evidence	9606	Human		carotid artery segment/atherosclerotic plaque	UBERON:0005396	S
1043	muramyl_dipeptide	CHEBI:59414	->	PGE2	CHEBI:15551	23868940	2013	activation of NOD2 (ANN: by MDP) in carotid plaques affected a ≈10-fold increase in supernatant PGE2 levels from baseline, whereas the levels of PGF2α, 6-keto-PGF1α, and thromboxane B2 rose to a lesser extent compared with their baselines (Figure 2C–2F). ANN: hardly any increase for other prostaglandins.	ECO:0000006	experimental evidence	9606	Human		carotid artery segment/atherosclerotic plaque	UBERON:0005396	S
1044	LPS	CHEBI:16412	->	PGE2	CHEBI:15551	23868940	2013	Similar to the effects of TLR4, NOD2 activation enhanced PGE2 production, which was accompanied by upregulation of cyclooxygenase-2, mPGES-1 and PGE2 receptor, EP2 and EP4 in plaques (Figure 3A–3F).	ECO:0000006	experimental evidence	9606	Human		carotid artery segment/atherosclerotic plaque	UBERON:0005396	S
1045	LPS	CHEBI:16412	-|	PTGS1	P23219	23868940	2013	cyclooxygenase-1 mRNA levels fell after lipopolysaccharide, C12DAP, and MDP treatment (Figure 3B).	ECO:0000006	experimental evidence	9606	Human		carotid artery segment/atherosclerotic plaque	UBERON:0005396	S
1046	LPS	CHEBI:16412	->	PTGS2	P35354	23868940	2013	Similar to the effects of TLR4, NOD2 activation enhanced PGE2 production, which was accompanied by upregulation of cyclooxygenase-2, mPGES-1 and PGE2 receptor, EP2 and EP4 in plaques (Figure 3A–3F).	ECO:0000006	experimental evidence	9606	Human		carotid artery segment/atherosclerotic plaque	UBERON:0005396	S
1047	LPS	CHEBI:16412	->	PTGES	O14684	23868940	2013	Similar to the effects of TLR4, NOD2 activation enhanced PGE2 production, which was accompanied by upregulation of cyclooxygenase-2, mPGES-1 and PGE2 receptor, EP2 and EP4 in plaques (Figure 3A–3F).	ECO:0000006	experimental evidence	9606	Human		carotid artery segment/atherosclerotic plaque	UBERON:0005396	S
1048	LPS	CHEBI:16412	->	PTGER2	P43116	23868940	2013	Similar to the effects of TLR4, NOD2 activation enhanced PGE2 production, which was accompanied by upregulation of cyclooxygenase-2, mPGES-1 and PGE2 receptor, EP2 and EP4 in plaques (Figure 3A–3F).	ECO:0000006	experimental evidence	9606	Human		carotid artery segment/atherosclerotic plaque	UBERON:0005396	S
1049	LPS	CHEBI:16412	->	PTGER4	P35408	23868940	2013	Similar to the effects of TLR4, NOD2 activation enhanced PGE2 production, which was accompanied by upregulation of cyclooxygenase-2, mPGES-1 and PGE2 receptor, EP2 and EP4 in plaques (Figure 3A–3F).	ECO:0000006	experimental evidence	9606	Human		carotid artery segment/atherosclerotic plaque	UBERON:0005396	S
1050	LPS	CHEBI:16412	->	IL6	P05231	23868940	2013	Fig.3I measured in plaque's supernatant	ECO:0000006	experimental evidence	9606	Human		carotid artery segment/atherosclerotic plaque	UBERON:0005396	S
1051	LPS	CHEBI:16412	->	CXCL8	P10145	23868940	2013	Fig.3G at the mRNA level	ECO:0000006	experimental evidence	9606	Human		carotid artery segment/atherosclerotic plaque	UBERON:0005396	S
1052	LPS	CHEBI:16412	->	CXCL8	P10145	23868940	2013	Fig.3K measured in plaque's supernatant	ECO:0000006	experimental evidence	9606	Human		carotid artery segment/atherosclerotic plaque	UBERON:0005396	S
1053	LPS	CHEBI:16412	->	IL10	P22301	23868940	2013	Fig.3H at the mRNA level	ECO:0000006	experimental evidence	9606	Human		carotid artery segment/atherosclerotic plaque	UBERON:0005396	S
1054	LPS	CHEBI:16412	->	IL10	P22301	23868940	2013	Fig.3L measured in plaque's supernatant	ECO:0000006	experimental evidence	9606	Human		carotid artery segment/atherosclerotic plaque	UBERON:0005396	S
1055	muramyl_dipeptide	CHEBI:59414	-|	PTGS1	P23219	23868940	2013	cyclooxygenase-1 mRNA levels fell after lipopolysaccharide, C12DAP, and MDP treatment (Figure 3B).	ECO:0000006	experimental evidence	9606	Human		carotid artery segment/atherosclerotic plaque	UBERON:0005396	S
1056	muramyl_dipeptide	CHEBI:59414	->	PTGS2	P35354	23868940	2013	Similar to the effects of TLR4, NOD2 activation enhanced PGE2 production, which was accompanied by upregulation of cyclooxygenase-2, mPGES-1 and PGE2 receptor, EP2 and EP4 in plaques (Figure 3A–3F).	ECO:0000006	experimental evidence	9606	Human		carotid artery segment/atherosclerotic plaque	UBERON:0005396	S
1057	muramyl_dipeptide	CHEBI:59414	->	PTGES	O14684	23868940	2013	Similar to the effects of TLR4, NOD2 activation enhanced PGE2 production, which was accompanied by upregulation of cyclooxygenase-2, mPGES-1 and PGE2 receptor, EP2 and EP4 in plaques (Figure 3A–3F).	ECO:0000006	experimental evidence	9606	Human		carotid artery segment/atherosclerotic plaque	UBERON:0005396	S
1058	muramyl_dipeptide	CHEBI:59414	->	PTGER2	P43116	23868940	2013	Similar to the effects of TLR4, NOD2 activation enhanced PGE2 production, which was accompanied by upregulation of cyclooxygenase-2, mPGES-1 and PGE2 receptor, EP2 and EP4 in plaques (Figure 3A–3F).	ECO:0000006	experimental evidence	9606	Human		carotid artery segment/atherosclerotic plaque	UBERON:0005396	S
1059	muramyl_dipeptide	CHEBI:59414	->	PTGER4	P35408	23868940	2013	Similar to the effects of TLR4, NOD2 activation enhanced PGE2 production, which was accompanied by upregulation of cyclooxygenase-2, mPGES-1 and PGE2 receptor, EP2 and EP4 in plaques (Figure 3A–3F).	ECO:0000006	experimental evidence	9606	Human		carotid artery segment/atherosclerotic plaque	UBERON:0005396	S
1060	muramyl_dipeptide	CHEBI:59414	->	IL6	P05231	23868940	2013	stimulation of plaque NOD2 also induced cytokine expression and release (Figure 3G–3L), indicative of an important role for NOD2 in the regulation of atherosclerosis-associated inflammation.	ECO:0000006	experimental evidence	9606	Human		carotid artery segment/atherosclerotic plaque	UBERON:0005396	S
1061	muramyl_dipeptide	CHEBI:59414	->	CXCL8	P10145	23868940	2013	stimulation of plaque NOD2 also induced cytokine expression and release (Figure 3G–3L), indicative of an important role for NOD2 in the regulation of atherosclerosis-associated inflammation.	ECO:0000006	experimental evidence	9606	Human		carotid artery segment/atherosclerotic plaque	UBERON:0005396	S
1062	muramyl_dipeptide	CHEBI:59414	->	CXCL8	P10145	23868940	2013	stimulation of plaque NOD2 also induced cytokine expression and release (Figure 3G–3L), indicative of an important role for NOD2 in the regulation of atherosclerosis-associated inflammation.	ECO:0000006	experimental evidence	9606	Human		carotid artery segment/atherosclerotic plaque	UBERON:0005396	S
1063	muramyl_dipeptide	CHEBI:59414	->	IL10	P22301	23868940	2013	stimulation of plaque NOD2 also induced cytokine expression and release (Figure 3G–3L), indicative of an important role for NOD2 in the regulation of atherosclerosis-associated inflammation.	ECO:0000006	experimental evidence	9606	Human		carotid artery segment/atherosclerotic plaque	UBERON:0005396	S
1064	muramyl_dipeptide	CHEBI:59414	->	IL10	P22301	23868940	2013	stimulation of plaque NOD2 also induced cytokine expression and release (Figure 3G–3L), indicative of an important role for NOD2 in the regulation of atherosclerosis-associated inflammation.	ECO:0000006	experimental evidence	9606	Human		carotid artery segment/atherosclerotic plaque	UBERON:0005396	S
1065	C12DAP		->	NOD1	Q9Y239	23868940	2013	after activation of TLR4 with lipopolysaccharide, NOD1 with lauroyl-γ-dglutamyl-meso-diaminopimelic acid (C12DAP), and NOD2 with MDP.	ECO:0000033	traceable author statement
1066	muramyl_dipeptide	CHEBI:59414	->	NOD2	Q9HC29	23868940	2013	after activation of TLR4 with lipopolysaccharide, NOD1 with lauroyl-γ-dglutamyl-meso-diaminopimelic acid (C12DAP), and NOD2 with MDP.	ECO:0000033	traceable author statement
1067	LPS	CHEBI:16412	->	TLR4	O00206	23868940	2013	after activation of TLR4 with lipopolysaccharide, NOD1 with lauroyl-γ-dglutamyl-meso-diaminopimelic acid (C12DAP), and NOD2 with MDP.	ECO:0000033	traceable author statement
1068	NOD1	Q9Y239	->	PGE2	CHEBI:15551	23868940	2013	Fig.3A	ECO:0000006	experimental evidence	9606	Human		carotid artery segment/atherosclerotic plaque	UBERON:0005396	S
1069	NOD1	Q9Y239	-|	PTGS1	P23219	23868940	2013	Fig.3B	ECO:0000006	experimental evidence	9606	Human		carotid artery segment/atherosclerotic plaque	UBERON:0005396	S
1070	NOD1	Q9Y239	->	PTGS2	P35354	23868940	2013	Fig.3C	ECO:0000006	experimental evidence	9606	Human		carotid artery segment/atherosclerotic plaque	UBERON:0005396	S
1071	NOD1	Q9Y239	->	PTGES	O14684	23868940	2013	Fig.3D	ECO:0000006	experimental evidence	9606	Human		carotid artery segment/atherosclerotic plaque	UBERON:0005396	S
1072	LPS	CHEBI:16412	->	PTGS2	P35354	23868940	2013	Fig. 4A	ECO:0000006	experimental evidence	9606	Human		macrophage	CL:0000235	S
1073	LPS	CHEBI:16412	->	PTGES	O14684	23868940	2013	Fig.4B	ECO:0000006	experimental evidence	9606	Human		macrophage	CL:0000235	S
1074	LPS	CHEBI:16412	->	PGE2	CHEBI:15551	23868940	2013	Fig. 4C	ECO:0000006	experimental evidence	9606	Human		macrophage	CL:0000235	S
1075	muramyl_dipeptide	CHEBI:59414	->	PTGS2	P35354	23868940	2013	In human monocyte-derived macrophages … MDP upregulated cyclooxygenase-2 and mPGES-1 (Figure 4A and 4B) and affected a rapid increase in PGE2 production (Figure 4C).	ECO:0000006	experimental evidence	9606	Human		macrophage	CL:0000235	S
1076	muramyl_dipeptide	CHEBI:59414	-|	PTGS1	P23219	23868940	2013	By Western blot, we confirmed that MDP induced cyclooxygenase-2 and mPGES-1 dose dependently and downregulated cyclooxygenase-1 (Figure 4D).	ECO:0000006	experimental evidence	9606	Human		macrophage	CL:0000235	S
1077	muramyl_dipeptide	CHEBI:59414	->	PTGES	O14684	23868940	2013	In human monocyte-derived macrophages … MDP upregulated cyclooxygenase-2 and mPGES-1 (Figure 4A and 4B) and affected a rapid increase in PGE2 production (Figure 4C).	ECO:0000006	experimental evidence	9606	Human		macrophage	CL:0000235	S
1078	muramyl_dipeptide	CHEBI:59414	->	PGE2	CHEBI:15551	23868940	2013	In human monocyte-derived macrophages … MDP upregulated cyclooxygenase-2 and mPGES-1 (Figure 4A and 4B) and affected a rapid increase in PGE2 production (Figure 4C).	ECO:0000006	experimental evidence	9606	Human		macrophage	CL:0000235	S
1079	LPS	CHEBI:16412	->	PTGER2	P43116	23868940	2013	Stimulation of macrophage TLR4 or NOD2 also upregulated EP4 and EP2 (Figure 4E–4G).	ECO:0000006	experimental evidence	9606	Human		macrophage	CL:0000235	S
1080	LPS	CHEBI:16412	->	PTGER4	P35408	23868940	2013	Stimulation of macrophage TLR4 or NOD2 also upregulated EP4 and EP2 (Figure 4E–4G).	ECO:0000006	experimental evidence	9606	Human		macrophage	CL:0000235	S
1081	muramyl_dipeptide	CHEBI:59414	->	PTGER2	P43116	23868940	2013	Stimulation of macrophage TLR4 or NOD2 also upregulated EP4 and EP2 (Figure 4E–4G).	ECO:0000006	experimental evidence	9606	Human		macrophage	CL:0000235	S
1082	muramyl_dipeptide	CHEBI:59414	->	PTGER4	P35408	23868940	2013	Stimulation of macrophage TLR4 or NOD2 also upregulated EP4 and EP2 (Figure 4E–4G).	ECO:0000006	experimental evidence	9606	Human		macrophage	CL:0000235	S
1083	muramyl_dipeptide	CHEBI:59414	->	NFKB_complex	GO:0071159	23868940	2013	Stimulation of macrophages by MDP was shown to provoke robust and prolonged phosphorylation of p38 and activation of nuclear factor-κB, as evidenced by the increase in phosphorylated p65 and the decline in IκBα (Figure 5A).	ECO:0000006	experimental evidence	9606	Human		macrophage	CL:0000235	S
1084	muramyl_dipeptide	CHEBI:59414	->	CHUK	O15111	23868940	2013	Stimulation of macrophages by MDP was shown to provoke robust and prolonged phosphorylation of p38 and activation of nuclear factor-κB, as evidenced by the increase in phosphorylated p65 and the decline in IκBα (Figure 5A). ANN: IκBα=CHUK	ECO:0000006	experimental evidence	9606	Human		macrophage	CL:0000235	S
1085	muramyl_dipeptide	CHEBI:59414	->	MAPK14	Q16539	23868940	2013	Stimulation of macrophages by MDP was shown to provoke robust and prolonged phosphorylation of p38 and activation of nuclear factor-κB, as evidenced by the increase in phosphorylated p65 and the decline in IκBα (Figure 5A).	ECO:0000006	experimental evidence	9606	Human		macrophage	CL:0000235	S
1086	muramyl_dipeptide	CHEBI:59414	->	MAPK1/3		23868940	2013	MDP also weakly activated extracellular signal regulated kinase 1/2 and c-Jun N-terminal kinase (Figure 5A).	ECO:0000006	experimental evidence	9606	Human		macrophage	CL:0000235	S
1087	muramyl_dipeptide	CHEBI:59414	->	MAPK8/9	Q91Y86; Q9WTU6	23868940	2013	MDP also weakly activated extracellular signal regulated kinase 1/2 and c-Jun N-terminal kinase (Figure 5A). ANN: JNK = MAPK8 or MAPK9 or MAPK10	ECO:0000006	experimental evidence	9606	Human		macrophage	CL:0000235	S
1088	muramyl_dipeptide&MAPK14	CHEBI:59414; Q16539	->	PGE2	CHEBI:15551	23868940	2013	pharmacological inhibition of individual MAPKs suggested that p38 activation was indispensible for NOD2-mediated induction of PGE2 pathways (Figure 5B).	ECO:0000006	experimental evidence	9606	Human		macrophage	CL:0000235	S
1089	muramyl_dipeptide&IL1B_secretion	CHEBI:59414; GO:0050702	->	PGE2	CHEBI:15551	23868940	2013	Consistent with previous findings, our data show that interleukin-1β and TNF-α are critically involved in the induction of cyclooxygenase-2 and PGE2 by NOD2 (Figure 5C and 5D).	ECO:0000006	experimental evidence	9606	Human		macrophage	CL:0000235	S
1090	muramyl_dipeptide&TNF	CHEBI:59414; P01375	->	PGE2	CHEBI:15551	23868940	2013	Consistent with previous findings, our data show that interleukin-1β and TNF-α are critically involved in the induction of cyclooxygenase-2 and PGE2 by NOD2 (Figure 5C and 5D).	ECO:0000006	experimental evidence	9606	Human		macrophage	CL:0000235	S
1091	muramyl_dipeptide&IL1B_secretion	CHEBI:59414; GO:0050702	->	PTGS2	P35354	23868940	2013	Consistent with previous findings, our data show that interleukin-1β and TNF-α are critically involved in the induction of cyclooxygenase-2 and PGE2 by NOD2 (Figure 5C and 5D).	ECO:0000006	experimental evidence	9606	Human		macrophage	CL:0000235	S
1092	muramyl_dipeptide&TNF	CHEBI:59414; P01375	->	PTGS2	P35354	23868940	2013	Consistent with previous findings, our data show that interleukin-1β and TNF-α are critically involved in the induction of cyclooxygenase-2 and PGE2 by NOD2 (Figure 5C and 5D).	ECO:0000006	experimental evidence	9606	Human		macrophage	CL:0000235	S
1093	bleomycin&PTGFR	CHEBI:22907; P43117	->	collagen_biosynthetic_process	GO:0032964	19966781	2009	only Ptgfr–/– mice showed significantly less hydroxyproline content than WT control mice (P = 0.018) (Fig. 1a and Fig.S1b).	ECO:0000006	experimental evidence	10090	Mouse		lung	UBERON:0002048	S	Bleomycin treatment of mice is used to create an animal model for idiopathic pulmonary fibrosis (argh!)
1094	bleomycin&PTGFR	CHEBI:22907; P43117	-|	extracellular_matrix_elasticity		19966781	2009	Lung elastance, a marker for lung stiffness, which was of the same level in saline-treated WT and Ptgfr–/– mice, was significantly higher in WT mice with the bleomycin treatment (P = 0.0035) but not in the bleomycin-treated Ptgfr–/– mice … (Fig. 1c).	ECO:0000006	experimental evidence	10090	Mouse		lung	UBERON:0002048	S
1095	bleomycin&PTGFR	CHEBI:22907; P43117	-|	fibroblast_proliferation	GO:0048144	19966781	2009	Ptgfr–/– mice had significantly fewer Col I+ cells than WT mice	ECO:0000006	experimental evidence	10090	Mouse		lung	UBERON:0002048	S
1096	bleomycin&PTGFR	CHEBI:22907; P43117	->	COL1A1	P11087	19966781	2009	... genes encoding several isoforms of collagen (Col4a1, Col1a1 and Col6a2) and elastin ... were induced on day 7 and continued to increase until day 14 in WT mice (Fig. 1d and Supplementary Table 3), ... induced to a lesser extent on days 7 and 14 in Ptgfr–/– mice (Fig. 1d and Supplementary Table 3).	ECO:0000006	experimental evidence	10090	Mouse		lung	UBERON:0002048	S	They studied several undreds of genes. I am annotating only those explicitly mentioned in the main part of the paper.
1097	bleomycin&PTGFR	CHEBI:22907; P43117	->	COL1A2	Q01149	19966781	2009	genes encoding other isoforms of collagen (Col1a2 and Col5a2), fibronectin-1, tenascin C, fibrillin-1 and thrombospondin-1 ... were induced on day 7 and remained unchanged until day 14 in WT mice, whereas their expression increased to a lesser degree on days 7 and 14 in Ptgfr–/– mice (Fig. 1e and Supplementary Table 3).	ECO:0000006	experimental evidence	10090	Mouse		lung	UBERON:0002048	S
1098	bleomycin&PTGFR	CHEBI:22907; P43117	->	COL4A1	P02463	19966781	2009	... genes encoding several isoforms of collagen (Col4a1, Col1a1 and Col6a2) and elastin ... were induced on day 7 and continued to increase until day 14 in WT mice (Fig. 1d and Supplementary Table 3), ... induced to a lesser extent on days 7 and 14 in Ptgfr–/– mice (Fig. 1d and Supplementary Table 3).	ECO:0000006	experimental evidence	10090	Mouse		lung	UBERON:0002048	S
1099	bleomycin&PTGFR	CHEBI:22907; P43117	->	COL5A2	Q3U962	19966781	2009	genes encoding other isoforms of collagen (Col1a2 and Col5a2), fibronectin-1, tenascin C, fibrillin-1 and thrombospondin-1 ... were induced on day 7 and remained unchanged until day 14 in WT mice, whereas their expression increased to a lesser degree on days 7 and 14 in Ptgfr–/– mice (Fig. 1e and Supplementary Table 3).	ECO:0000006	experimental evidence	10090	Mouse		lung	UBERON:0002048	S
1100	bleomycin&PTGFR	CHEBI:22907; P43117	->	COL6A2	Q02788	19966781	2009	... genes encoding several isoforms of collagen (Col4a1, Col1a1 and Col6a2) and elastin ... were induced on day 7 and continued to increase until day 14 in WT mice (Fig. 1d and Supplementary Table 3), ... induced to a lesser extent on days 7 and 14 in Ptgfr–/– mice (Fig. 1d and Supplementary Table 3).	ECO:0000006	experimental evidence	10090	Mouse		lung	UBERON:0002048	S
1101	bleomycin&PTGFR	CHEBI:22907; P43117	->	ELN	P54320	19966781	2009	... genes encoding several isoforms of collagen (Col4a1, Col1a1 and Col6a2) and elastin ... were induced on day 7 and continued to increase until day 14 in WT mice (Fig. 1d and Supplementary Table 3), ... induced to a lesser extent on days 7 and 14 in Ptgfr–/– mice (Fig. 1d and Supplementary Table 3).	ECO:0000006	experimental evidence	10090	Mouse		lung	UBERON:0002048	S
1102	bleomycin&PTGFR	CHEBI:22907; P43117	->	FN1	P11276	19966781	2009	genes encoding other isoforms of collagen (Col1a2 and Col5a2), fibronectin-1, tenascin C, fibrillin-1 and thrombospondin-1 ... were induced on day 7 and remained unchanged until day 14 in WT mice, whereas their expression increased to a lesser degree on days 7 and 14 in Ptgfr–/– mice (Fig. 1e and Supplementary Table 3).	ECO:0000006	experimental evidence	10090	Mouse		lung	UBERON:0002048	S
1103	bleomycin&PTGFR	CHEBI:22907; P43117	->	TNC	Q80YX1	19966781	2009	genes encoding other isoforms of collagen (Col1a2 and Col5a2), fibronectin-1, tenascin C, fibrillin-1 and thrombospondin-1 ... were induced on day 7 and remained unchanged until day 14 in WT mice, whereas their expression increased to a lesser degree on days 7 and 14 in Ptgfr–/– mice (Fig. 1e and Supplementary Table 3).	ECO:0000006	experimental evidence	10090	Mouse		lung	UBERON:0002048	S
1104	bleomycin&PTGFR	CHEBI:22907; P43117	->	FBN1	Q61554	19966781	2009	genes encoding other isoforms of collagen (Col1a2 and Col5a2), fibronectin-1, tenascin C, fibrillin-1 and thrombospondin-1 ... were induced on day 7 and remained unchanged until day 14 in WT mice, whereas their expression increased to a lesser degree on days 7 and 14 in Ptgfr–/– mice (Fig. 1e and Supplementary Table 3).	ECO:0000006	experimental evidence	10090	Mouse		lung	UBERON:0002048	S
1105	bleomycin&PTGFR	CHEBI:22907; P43117	->	THBS1	P35441	19966781	2009	genes encoding other isoforms of collagen (Col1a2 and Col5a2), fibronectin-1, tenascin C, fibrillin-1 and thrombospondin-1 ... were induced on day 7 and remained unchanged until day 14 in WT mice, whereas their expression increased to a lesser degree on days 7 and 14 in Ptgfr–/– mice (Fig. 1e and Supplementary Table 3).	ECO:0000006	experimental evidence	10090	Mouse		lung	UBERON:0002048	S
1106	bleomycin&PTGFR	CHEBI:22907; P43117	->	IGF1	P05017	19966781	2009	genes involved in the regulation of fibrosis, such as those encoding insulin-like growth factor-1, plasminogen activator inhibitor-1 and connective tissue growth factor ... also suppressed at either day 7 or day 14 in Ptgfr–/– mice compared to WT mice (Supplementary Table 3).	ECO:0000006	experimental evidence	10090	Mouse		lung	UBERON:0002048	S
1107	bleomycin&PTGFR	CHEBI:22907; P43117	->	SERPINE1	P22777	19966781	2009	genes involved in the regulation of fibrosis, such as those encoding insulin-like growth factor-1, plasminogen activator inhibitor-1 and connective tissue growth factor ... also suppressed at either day 7 or day 14 in Ptgfr–/– mice compared to WT mice (Supplementary Table 3).	ECO:0000006	experimental evidence	10090	Mouse		lung	UBERON:0002048	S
1108	bleomycin&PTGFR	CHEBI:22907; P43117	->	CTGF	P29268	19966781	2009	genes involved in the regulation of fibrosis, such as those encoding insulin-like growth factor-1, plasminogen activator inhibitor-1 and connective tissue growth factor ... also suppressed at either day 7 or day 14 in Ptgfr–/– mice compared to WT mice (Supplementary Table 3).	ECO:0000006	experimental evidence	10090	Mouse		lung	UBERON:0002048	S
1109	bleomycin	CHEBI:22907	->	PGE2	CHEBI:15551	19966781	2009	PGE2, its metabolite 13,14-dihydro-15-keto-PGE2 and 6-keto-PGF1α (a stable metabolite of PGI2) were by far the most abundant products, which may reflect the inflammatory process in this model (STable S4).	ECO:0000006	experimental evidence	10090	Mouse		lung	UBERON:0002048	S	In this case, bleomycin could be replaced by "Fibrosis of lung" (SNOMEDCT:51615001)
1110	bleomycin	CHEBI:22907	->	PGF2alpha	CHEBI:15553	19966781	2009	PGF2α was present in substantial amounts in the lungs of mice during pulmonary fibrosis and reached its peak on day 14 after treatment (Table S4).	ECO:0000006	experimental evidence	10090	Mouse		lung	UBERON:0002048	S
1111	bleomycin	CHEBI:22907	->	13,14-dihydro-15-oxo-PGE2	CHEBI:15550	19966781	2009	PGE2, its metabolite 13,14-dihydro-15-keto-PGE2 and 6-keto-PGF1α (a stable metabolite of PGI2) were by far the most abundant products, which may reflect the inflammatory process in this model (STable S4).	ECO:0000006	experimental evidence	10090	Mouse		lung	UBERON:0002048	S
1112	bleomycin	CHEBI:22907	->	6-oxo-PGF1alpha	CHEBI:28158	19966781	2009	PGE2, its metabolite 13,14-dihydro-15-keto-PGE2 and 6-keto-PGF1α (a stable metabolite of PGI2) were by far the most abundant products, which may reflect the inflammatory process in this model (STable S4).	ECO:0000006	experimental evidence	10090	Mouse		lung	UBERON:0002048	S
1113	PGF2alpha&PTGFR	CHEBI:15553; P43117	->	fibroblast_proliferation	GO:0048144	19966781	2009	PGF2α stimulated proliferation of mouse lung fibroblasts ..., additively to platelet-derived growth factor-BB... and this stimulatory effect was absent in Ptgfr–/– fibroblasts (Fig. 3a).	ECO:0000006	experimental evidence	10090	Mouse		lung_fibroblast	CL:0002553	S
1114	PDGFB	P31240	->	fibroblast_proliferation	GO:0048144	19966781	2009	PGF2α stimulated proliferation of mouse lung fibroblasts ..., additively to platelet-derived growth factor-BB... and this stimulatory effect was absent in Ptgfr–/– fibroblasts (Fig. 3a).	ECO:0000006	experimental evidence	10090	Mouse		lung_fibroblast	CL:0002553	S
1115	PGF2alpha&PTGFR&PDGFB	CHEBI:15553; P43117; P31240	->	fibroblast_proliferation	GO:0048144	19966781	2009	PGF2α stimulated proliferation of mouse lung fibroblasts ..., additively to platelet-derived growth factor-BB... and this stimulatory effect was absent in Ptgfr–/– fibroblasts (Fig. 3a).	ECO:0000006	experimental evidence	10090	Mouse		lung_fibroblast	CL:0002553	S
1116	PGF2alpha&PTGFR	CHEBI:15553; P43117	->	collagen_biosynthetic_process	GO:0032964	19966781	2009	PGF2α significantly increased collagen production in WT fibroblasts in a manner additive to stimulation with TGF-β1 (Fig. 3b). This effect was absent in fibroblasts from Ptgfr–/– mice, whereas TGF-β1 increased collagen production in Ptgfr–/– fibroblasts (Fig. 3b).	ECO:0000006	experimental evidence	10090	Mouse		lung_fibroblast	CL:0002553	S
1117	PGF2alpha&PTGFR&TGFB1	CHEBI:15553; P43117; P04202	->	collagen_biosynthetic_process	GO:0032964	19966781	2009	PGF2α significantly increased collagen production in WT fibroblasts in a manner additive to stimulation with TGF-β1 (Fig. 3b). This effect was absent in fibroblasts from Ptgfr–/– mice, whereas TGF-β1 increased collagen production in Ptgfr–/– fibroblasts (Fig. 3b).	ECO:0000006	experimental evidence	10090	Mouse		lung_fibroblast	CL:0002553	S
1118	TGFB1	P04202	->	collagen_biosynthetic_process	GO:0032964	19966781	2009	PGF2α significantly increased collagen production in WT fibroblasts in a manner additive to stimulation with TGF-β1 (Fig. 3b). This effect was absent in fibroblasts from Ptgfr–/– mice, whereas TGF-β1 increased collagen production in Ptgfr–/– fibroblasts (Fig. 3b).	ECO:0000006	experimental evidence	10090	Mouse		lung_fibroblast	CL:0002553	S
1119	PGF2alpha	CHEBI:15553	->	fibroblast_proliferation	GO:0048144	19966781	2009	PGF2α and PDGF-BB significantly stimulated proliferation of IMR90 cells (Fig. 3d).	ECO:0000006	experimental evidence	9606	Human	IMR90: human lung fibroblast cell line	lung_fibroblast	CL:0002553	S
1120	PDGFB	P31240	->	fibroblast_proliferation	GO:0048144	19966781	2009	PGF2α and PDGF-BB significantly stimulated proliferation of IMR90 cells (Fig. 3d).	ECO:0000006	experimental evidence	9606	Human	IMR90: human lung fibroblast cell line	lung_fibroblast	CL:0002553	S
1121	PGF2alpha&PDGFB	CHEBI:15553; P31240	->	fibroblast_proliferation	GO:0048144	19966781	2009	PGF2α and PDGF-BB significantly stimulated proliferation of IMR90 cells (Fig. 3d).	ECO:0000006	experimental evidence	9606	Human	IMR90: human lung fibroblast cell line	lung_fibroblast	CL:0002553	S
1122	PGF2alpha	CHEBI:15553	->	collagen_biosynthetic_process	GO:0032964	19966781	2009	... both TGF-β1 and PGF2α increased collagen production in IMR90 cells in a dose-dependent fashion (Fig. S5a,b)	ECO:0000006	experimental evidence	9606	Human	IMR90: human lung fibroblast cell line	lung_fibroblast	CL:0002553	S	We observed enhanced collagen production by PGF2α and TGF-β1 also in LL29 cells (the human IPF lung fibroblast cell line) and WI38 cells (the human normal lung fibroblast cell line) (Supplementary Fig. 5c,d). ANN: but I won't multiply identical lines…
1123	TGFB1	P04202	->	collagen_biosynthetic_process	GO:0032964	19966781	2009	... both TGF-β1 and PGF2α increased collagen production in IMR90 cells in a dose-dependent fashion (Fig. S5a,b)	ECO:0000006	experimental evidence	9606	Human	IMR90: human lung fibroblast cell line	lung_fibroblast	CL:0002553	S
1124	PGF2alpha&TGFB1	CHEBI:15553; P04202	->	collagen_biosynthetic_process	GO:0032964	19966781	2009	PGF2α and TGF-β1 induced collagen production additively in IMR90 cells (Fig. 3g).	ECO:0000006	experimental evidence	9606	Human	IMR90: human lung fibroblast cell line	lung_fibroblast	CL:0002553	S
1125	PGF2alpha	CHEBI:15553	->	COL1A2	P08123	19966781	2009	Both PGF2α and TGF-β1 increased the promoter activity of COL1A2, and simultaneous addition of PGF2α and TGF-β1 synergistically increased the CAT induction (Fig. 3h).	ECO:0000006	experimental evidence	9606	Human	IMR90: human lung fibroblast cell line	lung_fibroblast	CL:0002553	S
1126	TGFB1	P04202	->	COL1A2	P08123	19966781	2009	Both PGF2α and TGF-β1 increased the promoter activity of COL1A2, and simultaneous addition of PGF2α and TGF-β1 synergistically increased the CAT induction (Fig. 3h).	ECO:0000006	experimental evidence	9606	Human	IMR90: human lung fibroblast cell line	lung_fibroblast	CL:0002553	S
1127	PGF2alpha&TGFB1	CHEBI:15553; P04202	->	COL1A2	P08123	19966781	2009	Both PGF2α and TGF-β1 increased the promoter activity of COL1A2, and simultaneous addition of PGF2α and TGF-β1 synergistically increased the CAT induction (Fig. 3h).	ECO:0000006	experimental evidence	9606	Human	IMR90: human lung fibroblast cell line	lung_fibroblast	CL:0002553	S
1128	LPS	CHEBI:16412	->	ATF3	Q60765	16688168	2006	... several transcription factors (ATF3, Btg2, Egr1, Egr2, Fos, Ier2, Jun and Rel) whose mRNA expression peaked at 1 h (Fig. 1 and Supplementary Data 1) after LPS treatment.	ECO:0000006	experimental evidence	10090	Mouse		bone marrow macrophage	CL:0002476	S
1129	LPS	CHEBI:16412	->	BTG2	Q04211	16688168	2006	... several transcription factors (ATF3, Btg2, Egr1, Egr2, Fos, Ier2, Jun and Rel) whose mRNA expression peaked at 1 h (Fig. 1 and Supplementary Data 1) after LPS treatment.	ECO:0000006	experimental evidence	10090	Mouse		bone marrow macrophage	CL:0002476	S
1130	LPS	CHEBI:16412	->	EGR1	P08046	16688168	2006	... several transcription factors (ATF3, Btg2, Egr1, Egr2, Fos, Ier2, Jun and Rel) whose mRNA expression peaked at 1 h (Fig. 1 and Supplementary Data 1) after LPS treatment.	ECO:0000006	experimental evidence	10090	Mouse		bone marrow macrophage	CL:0002476	S
1131	LPS	CHEBI:16412	->	EGR2	P08152	16688168	2006	... several transcription factors (ATF3, Btg2, Egr1, Egr2, Fos, Ier2, Jun and Rel) whose mRNA expression peaked at 1 h (Fig. 1 and Supplementary Data 1) after LPS treatment.	ECO:0000006	experimental evidence	10090	Mouse		bone marrow macrophage	CL:0002476	S
1132	LPS	CHEBI:16412	->	FOS	P01101	16688168	2006	... several transcription factors (ATF3, Btg2, Egr1, Egr2, Fos, Ier2, Jun and Rel) whose mRNA expression peaked at 1 h (Fig. 1 and Supplementary Data 1) after LPS treatment.	ECO:0000006	experimental evidence	10090	Mouse		bone marrow macrophage	CL:0002476	S
1133	LPS	CHEBI:16412	->	IER2	P17950	16688168	2006	... several transcription factors (ATF3, Btg2, Egr1, Egr2, Fos, Ier2, Jun and Rel) whose mRNA expression peaked at 1 h (Fig. 1 and Supplementary Data 1) after LPS treatment.	ECO:0000006	experimental evidence	10090	Mouse		bone marrow macrophage	CL:0002476	S
1134	LPS	CHEBI:16412	->	JUN	P05627	16688168	2006	... several transcription factors (ATF3, Btg2, Egr1, Egr2, Fos, Ier2, Jun and Rel) whose mRNA expression peaked at 1 h (Fig. 1 and Supplementary Data 1) after LPS treatment.	ECO:0000006	experimental evidence	10090	Mouse		bone marrow macrophage	CL:0002476	S
1135	LPS	CHEBI:16412	->	REL	P15307	16688168	2006	... several transcription factors (ATF3, Btg2, Egr1, Egr2, Fos, Ier2, Jun and Rel) whose mRNA expression peaked at 1 h (Fig. 1 and Supplementary Data 1) after LPS treatment.	ECO:0000006	experimental evidence	10090	Mouse		bone marrow macrophage	CL:0002476	S
1136	LPS&^ATF3	CHEBI:16412; Q60765	->	IL6	P08505	16688168	2006	Quantitative real-time … RT–PCR... revealed a substantial increase in LPS-induced Il6 and Il12b mRNA levels in Atf3-/- bone-marrow derived macrophages… (Fig. 4a).	ECO:0000006	experimental evidence	10090	Mouse		bone marrow macrophage	CL:0002476	S
1137	LPS&^ATF3	CHEBI:16412; Q60765	->	IL12_complex	GO:0043514	16688168	2006	Quantitative real-time … RT–PCR... revealed a substantial increase in LPS-induced Il6 and Il12b mRNA levels in Atf3-/- bone-marrow derived macrophages… (Fig. 4a).	ECO:0000006	experimental evidence	10090	Mouse		bone marrow macrophage	CL:0002476	S
1138	LPS&^ATF3	CHEBI:16412; Q60765	->	NOS2	P29477	16688168	2006	LPS induction of iNOS and Tnf mRNAwas similarly enhanced in Atf3-/- mice (Fig. 4a).	ECO:0000006	experimental evidence	10090	Mouse		bone marrow macrophage	CL:0002476	S
1139	LPS&^ATF3	CHEBI:16412; Q60765	->	TNF	P06804	16688168	2006	LPS induction of iNOS and Tnf mRNAwas similarly enhanced in Atf3-/- mice (Fig. 4a).	ECO:0000006	experimental evidence	10090	Mouse		bone marrow macrophage	CL:0002476	S
1140	LPS&^ATF3	CHEBI:16412; Q60765	->	IL6	P08505	16688168	2006	The increases in mRNA were mirrored by cytokine secretion and NO production (Fig. 4b).	ECO:0000006	experimental evidence	10090	Mouse		bone marrow macrophage	CL:0002476	S
1141	LPS&^ATF3	CHEBI:16412; Q60765	->	IL12_complex	GO:0043514	16688168	2006	The increases in mRNA were mirrored by cytokine secretion and NO production (Fig. 4b).	ECO:0000006	experimental evidence	10090	Mouse		bone marrow macrophage	CL:0002476	S
1142	LPS&^ATF3	CHEBI:16412; Q60765	->	TNF	P06804	16688168	2006	The increases in mRNA were mirrored by cytokine secretion and NO production (Fig. 4b).	ECO:0000006	experimental evidence	10090	Mouse		bone marrow macrophage	CL:0002476	S
1143	LPS&^ATF3	CHEBI:16412; Q60765	->	NO	CHEBI:16480	16688168	2006	The increases in mRNA were mirrored by cytokine secretion and NO production (Fig. 4b).	ECO:0000006	experimental evidence	10090	Mouse		bone marrow macrophage	CL:0002476	S
1144	TLR7/TLR8	P58681; P58682	->	ATF3	Q60765	16688168	2006	TLR4 and TLR7/8 strongly induce ATF3 transcription within 40 min, TLR3 and TLR9 also induce a robust effect, although with slower kinetics, whereas TLR2/1 and TLR2/6 show only mild induction of ATF3 (data not shown).	ECO:0000034	non-traceable author statement	10090	Mouse		bone marrow macrophage	CL:0002476	S
1145	TLR3	Q99MB1	->	ATF3	Q60765	16688168	2006	TLR4 and TLR7/8 strongly induce ATF3 transcription within 40 min, TLR3 and TLR9 also induce a robust effect, although with slower kinetics, whereas TLR2/1 and TLR2/6 show only mild induction of ATF3 (data not shown).	ECO:0000034	non-traceable author statement	10090	Mouse		bone marrow macrophage	CL:0002476	S
1146	TLR9	Q9EQU3	->	ATF3	Q60765	16688168	2006	TLR4 and TLR7/8 strongly induce ATF3 transcription within 40 min, TLR3 and TLR9 also induce a robust effect, although with slower kinetics, whereas TLR2/1 and TLR2/6 show only mild induction of ATF3 (data not shown).	ECO:0000034	non-traceable author statement	10090	Mouse		bone marrow macrophage	CL:0002476	S
1147	TLR1/TLR2	Q9EPQ1; Q9QUN7	->	ATF3	Q60765	16688168	2006	TLR4 and TLR7/8 strongly induce ATF3 transcription within 40 min, TLR3 and TLR9 also induce a robust effect, although with slower kinetics, whereas TLR2/1 and TLR2/6 show only mild induction of ATF3 (data not shown).	ECO:0000034	non-traceable author statement	10090	Mouse		bone marrow macrophage	CL:0002476	S
1148	TLR2/TLR6	Q9QUN7; Q9EPW9	->	ATF3	Q60765	16688168	2006	TLR4 and TLR7/8 strongly induce ATF3 transcription within 40 min, TLR3 and TLR9 also induce a robust effect, although with slower kinetics, whereas TLR2/1 and TLR2/6 show only mild induction of ATF3 (data not shown).	ECO:0000034	non-traceable author statement	10090	Mouse		bone marrow macrophage	CL:0002476	S
1149	TLR4	Q9QUK6	->	ATF3	Q60765	16688168	2006	TLR4 and TLR7/8 strongly induce ATF3 transcription within 40 min, TLR3 and TLR9 also induce a robust effect, although with slower kinetics, whereas TLR2/1 and TLR2/6 show only mild induction of ATF3 (data not shown).	ECO:0000034	non-traceable author statement	10090	Mouse		bone marrow macrophage	CL:0002476	S
1150	LPS	CHEBI:16412	->	TLR4	O00206	16688168	2006	Temporal activation of macrophages by the TLR4 agonist bacterial lipopolysaccharide (LPS) was analysed using cDNA microarrays.	ECO:0000033	traceable author statement						S
1151	LPS&^ATF3	CHEBI:16412; Q60765	->	IL6	P08505	16688168	2006	Similar effects (increase in Il6, Il12b, TNF secretion) were noted in resident peritoneal macrophages as well as in liver (Sup. Data 2, Figs 2S2 and 2S3).	ECO:0000006	experimental evidence	10090	Mouse		peritoneal_macrophage	CL:0000581	S
1152	LPS&^ATF3	CHEBI:16412; Q60765	->	IL12_complex	GO:0043514	16688168	2006	Similar effects (increase in Il6, Il12b, TNF secretion) were noted in resident peritoneal macrophages as well as in liver (Sup. Data 2, Figs 2S2 and 2S3).	ECO:0000006	experimental evidence	10090	Mouse		peritoneal_macrophage	CL:0000581	S
1153	LPS&^ATF3	CHEBI:16412; Q60765	->	TNF	P06804	16688168	2006	Similar effects (increase in Il6, Il12b, TNF secretion) were noted in resident peritoneal macrophages as well as in liver (Sup. Data 2, Figs 2S2 and 2S3).	ECO:0000006	experimental evidence	10090	Mouse		peritoneal_macrophage	CL:0000581	S
1154	LPS&^ATF3	CHEBI:16412; Q60765	->	IL6	P08505	16688168	2006	Similar effects (increase in Il6, Il12b, TNF secretion) were noted in resident peritoneal macrophages as well as in liver (Sup. Data 2, Figs 2S2 and 2S3).	ECO:0000006	experimental evidence	10090	Mouse		liver	UBERON:0002107	S
1155	LPS&^ATF3	CHEBI:16412; Q60765	->	IL12_complex	GO:0043514	16688168	2006	Similar effects (increase in Il6, Il12b, TNF secretion) were noted in resident peritoneal macrophages as well as in liver (Sup. Data 2, Figs 2S2 and 2S3).	ECO:0000006	experimental evidence	10090	Mouse		liver	UBERON:0002107	S
1156	LPS&^ATF3	CHEBI:16412; Q60765	->	TNF	P06804	16688168	2006	Similar effects (increase in Il6, Il12b, TNF secretion) were noted in resident peritoneal macrophages as well as in liver (Sup. Data 2, Figs 2S2 and 2S3).	ECO:0000006	experimental evidence	10090	Mouse		liver	UBERON:0002107	S
1157	LPS&^ATF3	CHEBI:16412; Q60765	->	NOS2	P29477	16688168	2006	Similar effects (increase in Il6, Il12b, TNF secretion and iNOS production) were noted in resident peritoneal macrophages as well as in liver (Sup. Data 2, Figs 2S2 and 2S3).	ECO:0000006	experimental evidence	10090	Mouse		liver	UBERON:0002107	S
1159	LPS	CHEBI:16412	->	ATF3/HDAC1	Q60765; O09106	16688168	2006	LPS treatment of macrophages resulted in a substantial increase in HDAC activity that could be co-precipitated with ATF3 (Fig. 5a, left panel).	ECO:0000006	experimental evidence	10090	Mouse		bone marrow macrophage	CL:0002476	S
1160	ATF3&HDAC1	Q60765; O09106	->	ATF3/HDAC1	Q60765; O09106	16688168	2006	western blotting demonstrated the presence of HDAC1 in the ATF3 immunoprecipitated complex (Fig. 5a, right panel)	ECO:0000006	experimental evidence	10090	Mouse		bone marrow macrophage	CL:0002476	S
1161	LPS&TSA	CHEBI:16412; CHEBI:46024	->	IL6	P08505	16688168	2006	the HDAC inhibitor trichostatin A increased LPS-induced transcription of Il6 and Il12b in a similar manner to that seen in Atf32/2 macrophages further suggested that ATF3 inhibits transcription via chromatin remodelling (Fig. 5c).	ECO:0000006	experimental evidence	10090	Mouse		bone marrow macrophage	CL:0002476	S
1162	LPS&TSA	CHEBI:16412; CHEBI:46024	->	IL12_complex	GO:0043514	16688168	2006	the HDAC inhibitor trichostatin A increased LPS-induced transcription of Il6 and Il12b in a similar manner to that seen in Atf32/2 macrophages further suggested that ATF3 inhibits transcription via chromatin remodelling (Fig. 5c).	ECO:0000006	experimental evidence	10090	Mouse		bone marrow macrophage	CL:0002476	S
1163	LPS&^ATF3	CHEBI:16412; Q60765	->	EDN1	P22387	16688168	2006	Macrophages from wild-type or Atf3-/- mice were stimulated with ... LPS and RNA was isolated at the indicated times and subjected to microarray analysis. 11 genes are significantly upregulated in Atf3-/- macrophages and directly bound by ATF3.	ECO:0000006	experimental evidence	10090	Mouse		bone marrow macrophage	CL:0002476	S
1164	LPS&^ATF3	CHEBI:16412; Q60765	->	TPBG	Q9Z0L0	16688168	2006	Macrophages from wild-type or Atf3-/- mice were stimulated with ... LPS and RNA was isolated at the indicated times and subjected to microarray analysis. 11 genes are significantly upregulated in Atf3-/- macrophages and directly bound by ATF3.	ECO:0000006	experimental evidence	10090	Mouse		bone marrow macrophage	CL:0002476	S
1165	LPS&^ATF3	CHEBI:16412; Q60765	->	MTMR14	Q8VEL2	16688168	2006	Macrophages from wild-type or Atf3-/- mice were stimulated with ... LPS and RNA was isolated at the indicated times and subjected to microarray analysis. 11 genes are significantly upregulated in Atf3-/- macrophages and directly bound by ATF3.	ECO:0000006	experimental evidence	10090	Mouse		bone marrow macrophage	CL:0002476	S
1166	LPS&^ATF3	CHEBI:16412; Q60765	->	MAFK	Q61827	16688168	2006	Macrophages from wild-type or Atf3-/- mice were stimulated with ... LPS and RNA was isolated at the indicated times and subjected to microarray analysis. 11 genes are significantly upregulated in Atf3-/- macrophages and directly bound by ATF3.	ECO:0000006	experimental evidence	10090	Mouse		bone marrow macrophage	CL:0002476	S
1167	LPS&^ATF3	CHEBI:16412; Q60765	->	ARID5A	Q3U108	16688168	2006	Macrophages from wild-type or Atf3-/- mice were stimulated with ... LPS and RNA was isolated at the indicated times and subjected to microarray analysis. 11 genes are significantly upregulated in Atf3-/- macrophages and directly bound by ATF3.	ECO:0000006	experimental evidence	10090	Mouse		bone marrow macrophage	CL:0002476	S
1168	LPS&^ATF3	CHEBI:16412; Q60765	->	RIPK2	P58801	16688168	2006	Macrophages from wild-type or Atf3-/- mice were stimulated with ... LPS and RNA was isolated at the indicated times and subjected to microarray analysis. 11 genes are significantly upregulated in Atf3-/- macrophages and directly bound by ATF3.	ECO:0000006	experimental evidence	10090	Mouse		bone marrow macrophage	CL:0002476	S
1169	LPS&^ATF3	CHEBI:16412; Q60765	->	TNFAIP6	O08859	16688168	2006	Macrophages from wild-type or Atf3-/- mice were stimulated with ... LPS and RNA was isolated at the indicated times and subjected to microarray analysis. 11 genes are significantly upregulated in Atf3-/- macrophages and directly bound by ATF3.	ECO:0000006	experimental evidence	10090	Mouse		bone marrow macrophage	CL:0002476	S
1170	LPS&^ATF3	CHEBI:16412; Q60765	->	ITGA4	Q00651	16688168	2006	Macrophages from wild-type or Atf3-/- mice were stimulated with ... LPS and RNA was isolated at the indicated times and subjected to microarray analysis. 11 genes are significantly upregulated in Atf3-/- macrophages and directly bound by ATF3.	ECO:0000006	experimental evidence	10090	Mouse		bone marrow macrophage	CL:0002476	S
1171	LPS&^ATF3	CHEBI:16412; Q60765	->	STK38L	Q7TSE6	16688168	2006	Macrophages from wild-type or Atf3-/- mice were stimulated with ... LPS and RNA was isolated at the indicated times and subjected to microarray analysis. 11 genes are significantly upregulated in Atf3-/- macrophages and directly bound by ATF3.	ECO:0000006	experimental evidence	10090	Mouse		bone marrow macrophage	CL:0002476	S
1172	Flatox&CASP1	-; P29452	->	LTB4	CHEBI:15647	22902502	2012	Fig. S13a	ECO:0000006	experimental evidence	10090	Mouse		peritoneal_macrophage	CL:0000581	S
1173	Flatox&CASP1	-; P29452	->	calcium ion import	GO:0070509	22902502	2012	We observed that CASP1-dependent Ca2+ influx, ..., preceded cell lysis... in resident peritoneal macrophages (Fig. 4b, c).	ECO:0000006	experimental evidence	10090	Mouse		peritoneal_macrophage	CL:0000581	S
1174	Flatox&CASP1	-; P29452	->	LTC4/D4/E4	CHEBI:16978; CHEBI:28666; CHEBI:15650	22902502	2012	Fig. S8a	ECO:0000006	experimental evidence	10090	Mouse		peritoneal_macrophage	CL:0000581	S
1175	CASP1	P29452	->	calcium ion import	GO:0070509	22902502	2012	Taken together, our results suggest a model (Supplementary Fig. 12) in which CASP1 activation results in rapid Ca2+ flux (Fig. 4b) that leads to cPLA2 activation and downstream eicosanoid biosynthesis.	ECO:0000033	traceable author statement
1176	calcium ion import	GO:0070509	->	PLA2G4A	P47713	22902502	2012	Taken together, our results suggest a model (Supplementary Fig. 12) in which CASP1 activation results in rapid Ca2+ flux (Fig. 4b) that leads to cPLA2 activation and downstream eicosanoid biosynthesis.	ECO:0000033	traceable author statement
1177	hydrogen_peroxide&IL1B	CHEBI:16240; P01584	->	IL1B_secretion	GO:0050702	20023662	2010	the addition of H2O2 was sufficient to trigger the processing and secretion of IL-1beta in an NLRP3–ASC–caspase-1–dependent manner in THP-1 human macrophages (Fig. 2a and Fig. S1a).	ECO:0000006	experimental evidence	9606	Human		monocyte	CL:0000576	S
1178	urate(1-)&IL1B	CHEBI:30848; P01584	->	IL1B_secretion	GO:0050702	20023662	2010	Fig.2a	ECO:0000006	experimental evidence	9606	Human		monocyte	CL:0000576	S
1179	hydrogen_peroxide&NLRP3&IL1B	CHEBI:16240; Q96P20; P01584	->	IL1B_secretion	GO:0050702	20023662	2010	the addition of H2O2 was sufficient to trigger the processing and secretion of IL-1beta in an NLRP3–ASC–caspase-1–dependent manner in THP-1 human macrophages (Fig. 2a and Fig. S1a).	ECO:0000006	experimental evidence	9606	Human		monocyte	CL:0000576	S
1180	urate(1-)&NLRP3&IL1B	CHEBI:30848; Q96P20; P01584	->	IL1B_secretion	GO:0050702	20023662	2010	Fig.2a	ECO:0000006	experimental evidence	9606	Human		monocyte	CL:0000576	S
1181	hydrogen_peroxide&PYCARD&IL1B	CHEBI:16240; Q9ULZ3; P01584	->	IL1B_secretion	GO:0050702	20023662	2010	the addition of H2O2 was sufficient to trigger the processing and secretion of IL-1beta in an NLRP3–ASC–caspase-1–dependent manner in THP-1 human macrophages (Fig. 2a and Fig. S1a).	ECO:0000006	experimental evidence	9606	Human		monocyte	CL:0000576	S
1182	urate(1-)&PYCARD&IL1B	CHEBI:30848; Q9ULZ3; P01584	->	IL1B_secretion	GO:0050702	20023662	2010	Fig.2a	ECO:0000006	experimental evidence	9606	Human		monocyte	CL:0000576	S
1183	hydrogen_peroxide&CASP1 &IL1B	CHEBI:16240; P29466; P01584	->	IL1B_secretion	GO:0050702	20023662	2010	the addition of H2O2 was sufficient to trigger the processing and secretion of IL-1beta in an NLRP3–ASC–caspase-1–dependent manner in THP-1 human macrophages (Fig. 2a and Fig. 1a).	ECO:0000006	experimental evidence	9606	Human		monocyte	CL:0000576	S
1184	urate(1-)&CASP1 &IL1B	CHEBI:30848; P29466; P01584	->	IL1B_secretion	GO:0050702	20023662	2010	Fig.2a	ECO:0000006	experimental evidence	9606	Human		monocyte	CL:0000576	S
1185	urate(1-)&TXNIP&IL1B	CHEBI:30848; Q9H3M7; P01584	->	IL1B_secretion	GO:0050702	20023662	2010	we downregulated TXNIP expression in THP-1 macrophages through the use of small interfering RNA.... secretion mature IL-1beta and activation of caspase-1 were suppressed after activation of the inflammasome by MSU, R-837 or H2O2 (Fig. 4a).	ECO:0000006	experimental evidence	9606	Human		monocyte	CL:0000576	S
1186	R837&TXNIP&IL1B	CHEBI:36706; Q9H3M7; P01584	->	IL1B_secretion	GO:0050702	20023662	2010	we downregulated TXNIP expression in THP-1 macrophages through the use of small interfering RNA.... secretion mature IL-1beta and activation of caspase-1 were suppressed after activation of the inflammasome by MSU, R-837 or H2O2 (Fig. 4a).	ECO:0000006	experimental evidence	9606	Human		monocyte	CL:0000576	S
1187	ROS&TXNIP&IL1B	CHEBI:26523; Q9H3M7; P01584	->	IL1B_secretion	GO:0050702	20023662	2010	we downregulated TXNIP expression in THP-1 macrophages through the use of small interfering RNA.... secretion mature IL-1beta and activation of caspase-1 were suppressed after activation of the inflammasome by MSU, R-837 or H2O2 (Fig. 4a).	ECO:0000006	experimental evidence	9606	Human		monocyte	CL:0000576	S
1188	urate(1-)&TXNIP&proCASP1	CHEBI:30848; Q9H3M7; P29466	->	CASP1	P29466	20023662	2010	we downregulated TXNIP expression in THP-1 macrophages through the use of small interfering RNA.... secretion mature IL-1beta and activation of caspase-1 were suppressed after activation of the inflammasome by MSU, R-837 or H2O2 (Fig. 4a).	ECO:0000006	experimental evidence	9606	Human		monocyte	CL:0000576	S
1189	R837&TXNIP&proCASP1	CHEBI:36706; Q9H3M7; P29466	->	CASP1	P29466	20023662	2010	we downregulated TXNIP expression in THP-1 macrophages through the use of small interfering RNA.... secretion mature IL-1beta and activation of caspase-1 were suppressed after activation of the inflammasome by MSU, R-837 or H2O2 (Fig. 4a).	ECO:0000006	experimental evidence	9606	Human		monocyte	CL:0000576	S
1190	ROS&TXNIP&proCASP1	CHEBI:26523; Q9H3M7; P29466	->	CASP1	P29466	20023662	2010	we downregulated TXNIP expression in THP-1 macrophages through the use of small interfering RNA.... secretion mature IL-1beta and activation of caspase-1 were suppressed after activation of the inflammasome by MSU, R-837 or H2O2 (Fig. 4a).	ECO:0000006	experimental evidence	9606	Human		monocyte	CL:0000576	S
1191	urate(1-)&TXNIP&IL1B	CHEBI:30848; Q8BG60	->	IL1B_secretion	GO:0050702	20023662	2010	We confirmed the requirement for TXNIP in activation of the NLRP3 inflammasome using bone marrow–derived macrophages (BMDMs) from Txnip–/– mice (Fig. 4b and Fig. S2).	ECO:0000006	experimental evidence	10090	Mouse		bone marrow macrophage	CL:0002476	S
1192	R837&TXNIP&IL1B	CHEBI:36706; Q8BG60	->	IL1B_secretion	GO:0050702	20023662	2010	We confirmed the requirement for TXNIP in activation of the NLRP3 inflammasome using bone marrow–derived macrophages (BMDMs) from Txnip–/– mice (Fig. 4b and Fig. S2).	ECO:0000006	experimental evidence	10090	Mouse		bone marrow macrophage	CL:0002476	S
1193	ROS&TXNIP&IL1B	CHEBI:26523; Q8BG60	->	IL1B_secretion	GO:0050702	20023662	2010	We confirmed the requirement for TXNIP in activation of the NLRP3 inflammasome using bone marrow–derived macrophages (BMDMs) from Txnip–/– mice (Fig. 4b and Fig. S2).	ECO:0000006	experimental evidence	10090	Mouse		bone marrow macrophage	CL:0002476	S
1194	urate(1-)&TXNIP&proCASP1	CHEBI:30848; Q8BG60; P29452	->	CASP1	P29452	20023662	2010	We confirmed the requirement for TXNIP in activation of the NLRP3 inflammasome using bone marrow–derived macrophages (BMDMs) from Txnip–/– mice (Fig. 4b and Fig. S2).	ECO:0000006	experimental evidence	10090	Mouse		bone marrow macrophage	CL:0002476	S
1195	R837&TXNIP&proCASP1	CHEBI:36706; Q8BG60; P29452	->	CASP1	P29452	20023662	2010	We confirmed the requirement for TXNIP in activation of the NLRP3 inflammasome using bone marrow–derived macrophages (BMDMs) from Txnip–/– mice (Fig. 4b and Fig. S2).	ECO:0000006	experimental evidence	10090	Mouse		bone marrow macrophage	CL:0002476	S
1196	ROS&TXNIP&proCASP1	CHEBI:26523; Q8BG60; P29452	->	CASP1	P29452	20023662	2010	We confirmed the requirement for TXNIP in activation of the NLRP3 inflammasome using bone marrow–derived macrophages (BMDMs) from Txnip–/– mice (Fig. 4b and Fig. S2).	ECO:0000006	experimental evidence	10090	Mouse		bone marrow macrophage	CL:0002476	S
1197	alum&TXNIP&IL1B	CHEBI:33130; Q8BG60	->	IL1B_secretion	GO:0050702	20023662	2010	The ablation of TXNIP resulted in less IL-1beta and less cleaved caspase-1 in the supernatants of cells stimulated with a variety of molecularly distant NLRP3 inflammasome activators, including R-837 and particulates such as MSU, alum or silica, as well as ATP, which activates the inflammasome via the P2X7 receptor.	ECO:0000006	experimental evidence	10090	Mouse		bone marrow macrophage	CL:0002476	S
1198	silica_crystals&TXNIP&IL1B	CHEBI:27573; Q8BG60	->	IL1B_secretion	GO:0050702	20023662	2010	The ablation of TXNIP resulted in less IL-1beta and less cleaved caspase-1 in the supernatants of cells stimulated with a variety of molecularly distant NLRP3 inflammasome activators, including R-837 and particulates such as MSU, alum or silica, as well as ATP, which activates the inflammasome via the P2X7 receptor.	ECO:0000006	experimental evidence	10090	Mouse		bone marrow macrophage	CL:0002476	S
1199	ATP&TXNIP&IL1B	CHEBI:15422; Q8BG60	->	IL1B_secretion	GO:0050702	20023662	2010	The ablation of TXNIP resulted in less IL-1beta and less cleaved caspase-1 in the supernatants of cells stimulated with a variety of molecularly distant NLRP3 inflammasome activators, including R-837 and particulates such as MSU, alum or silica, as well as ATP, which activates the inflammasome via the P2X7 receptor.	ECO:0000006	experimental evidence	10090	Mouse		bone marrow macrophage	CL:0002476	S
1200	ATP&TXNIP&proCASP1	CHEBI:15422; Q8BG60; P29452	->	CASP1	P29452	20023662	2010	The ablation of TXNIP resulted in less IL-1beta and less cleaved caspase-1 in the supernatants of cells stimulated with a variety of molecularly distant NLRP3 inflammasome activators, including R-837 and particulates such as MSU, alum or silica, as well as ATP, which activates the inflammasome via the P2X7 receptor.	ECO:0000006	experimental evidence	10090	Mouse		bone marrow macrophage	CL:0002476	S
1201	urate(1-)&TXNIP	CHEBI:30848; Q8BG60	->	neutrophil_chemotaxis	GO:0030593	20023662	2010	Akin to Nlrp3–/– mice, Txnip–/– mice had much less neutrophil influx and IL-1β production in after injection of MSU (Fig. 5a,b), which supports the idea that TXNIP is a critical regulator of NLRP3 inflammasome activation in vivo.	ECO:0000006	experimental evidence	10090	Mouse		bone marrow macrophage	CL:0002476	S
1202	urate(1-)&NLRP3	CHEBI:30848; Q8R4B8	->	neutrophil_chemotaxis	GO:0030593	20023662	2010	Akin to Nlrp3–/– mice, Txnip–/– mice had much less neutrophil influx and IL-1β production in after injection of MSU (Fig. 5a,b), which supports the idea that TXNIP is a critical regulator of NLRP3 inflammasome activation in vivo.	ECO:0000006	experimental evidence	10090	Mouse		bone marrow macrophage	CL:0002476	S
1203	glucose	CHEBI:17234	->	TXNIP	Q8BG60	20023662	2010	TXNIP expression was potently upregulated in response to high glucose concentrations in islet cells, and this induction was inhibited by cotreatment with insulin (Fig. 6a).	ECO:0000006	experimental evidence	10090	Mouse		islet of Langerhans	UBERON:0000006	S	at the protein level
1204	glucose&^INS	CHEBI:17234	->	TXNIP	Q8BG60	20023662	2010	TXNIP expression was potently upregulated in response to high glucose concentrations in islet cells, and this induction was inhibited by cotreatment with insulin (Fig. 6a).	ECO:0000006	experimental evidence	10090	Mouse		islet of Langerhans	UBERON:0000006	S	at the protein level
1205	glucose&IL1B	CHEBI:17234	->	IL1B_secretion	GO:0050702	20023662	2010	we isolated islets from wild-type, Txnip–/– and Nlrp3–/– mice and exposed them to high glucose concentrations. IL-1β concentrations were much lower in Txnip–/– and Nlrp3–/– islets than in wild-type islets (Fig. 7c).	ECO:0000006	experimental evidence	10090	Mouse		islet of Langerhans	UBERON:0000006	S	at the protein level
1206	glucose&TXNIP&IL1B	CHEBI:17234; Q8BG60; P10749	->	IL1B_secretion	GO:0050702	20023662	2010	we isolated islets from wild-type, Txnip–/– and Nlrp3–/– mice and exposed them to high glucose concentrations. IL-1β concentrations were much lower in Txnip–/– and Nlrp3–/– islets than in wild-type islets (Fig. 7c).	ECO:0000006	experimental evidence	10090	Mouse		islet of Langerhans	UBERON:0000006	S	at the protein level
1207	glucose&NLRP3&IL1B	CHEBI:17234; Q8R4B8; P10749	->	IL1B_secretion	GO:0050702	20023662	2010	we isolated islets from wild-type, Txnip–/– and Nlrp3–/– mice and exposed them to high glucose concentrations. IL-1β concentrations were much lower in Txnip–/– and Nlrp3–/– islets than in wild-type islets (Fig. 7c).	ECO:0000006	experimental evidence	10090	Mouse		islet of Langerhans	UBERON:0000006	S	at the protein level
1208	glucose&ROS&IL1B	CHEBI:17234; CHEBI:26523; P10749	->	IL1B_secretion	GO:0050702	20023662	2010	Fig. 7d	ECO:0000033	traceable author statement
1209	TXNIP	Q9H3M7	-|	TXN	P10599	20023662	2010	TXNIP ... its function as an inhibitor of TRX and therefore as a promoter of ROS generation (PubMed 17697931)	ECO:0000033	traceable author statement
1210	TXN	P10599	-|	ROS	CHEBI:26523	20023662	2010	TXNIP ... its function as an inhibitor of TRX and therefore as a promoter of ROS generation (PubMed 17697931)	ECO:0000033	traceable author statement
1211	oxLDL	CHEBI:60151	->	ROS	CHEBI:26523	25044446	2014	Both oxHDL and oxLDL induced enhanced ROS formation in a time- and concentration-dependent manner (Figures 1A and B).	ECO:0000006	experimental evidence	9606	Human	Actually monocyte/macrophage: mononuclear cells isolated from peripheral blood, seeded on Petri dishes and adherent cells were kept…	monocyte	CL:0000576	S
1212	oxHDL	-	->	ROS	CHEBI:26523	25044446	2014	Both oxHDL and oxLDL induced enhanced ROS formation in a time- and concentration-dependent manner (Figures 1A and B).	ECO:0000006	experimental evidence	9606	Human	Actually monocyte/macrophage: mononuclear cells isolated from peripheral blood, seeded on Petri dishes and adherent cells were kept…	monocyte	CL:0000576	S
1213	oxLDL	CHEBI:60151	->	MMP9	P14780	25044446	2014	both oxHDL and oxLDL induced almost similar activity of MMP-9 (Figure 2A).	ECO:0000006	experimental evidence	9606	Human	Actually monocyte/macrophage: mononuclear cells isolated from peripheral blood, seeded on Petri dishes and adherent cells were kept…	monocyte	CL:0000576	S
[truncated: 2,855 more rows]
