# Supplementary material for: Expert curation for building network-based dynamical models: a case study on atherosclerotic plaque formation
Source: Database (Oxford). 2018 Apr 4;2018:bay031. doi: 10.1093/database/bay031 (PMC5887269; doi:10.1093/database/bay031)
Supplement: Supplementary Data [file bay031_supp.zip › supplementary_table2.xlsx]

## Sheet: Sheet1
Nodes main network	Correlation with CVD	PubMed ID	Evidence	Comments	Healthy phenotype	Disease phenotype
3',5'-cyclic_AMP	Negative	22850979	Two of the adenosine receptors (AR), A2A and A2B, couple with Gαs, activate adenylate cyclase, and increase intracellular 3′-5′-cyclic adenosine monophosphate (cAMP) levels. Western diet (high fat, high cholesterol) increases expression of A2BAR in the liver. Activation of this receptor by a specific agonist reduces processing of SREBP-1, leading to decreased synthesis and plasma levels of choles…		1	0
ABCA1	Negative	27096864	These findings suggest that some common variants on the chromosome 9p21 and ABCA1 and their interactions may significantly modify the risk of Coronary Heart Disease and Ischemic Stroke independent of effects on serum lipid levels.	Update in SP	1	0
ABCA1	Negative	27082829	Thus, the AS [i.e. early‑phase atherosclerosis]-specific methylation of the three‑gene panel (TIMP1, ABCA1, and ACAT1) may serve as a valuable biomarker for the early detection of AS.		1	0
ABCA1	Negative	27017521	AIBP and apoA-1 could promote macrophage cholesterol efflux so as to prevent foam cell formation. 115-123 amino acids of AIBP are partially responsible for its binding to apoA-1, which prevents ABCA1 from COP9 signalosome (CSN) subunit 2-mediated degradation.		1	0
ABCA1	Negative	23055522	ABCA1 does not simply suppress inflammatory response. It promotes M2-like activation and facilitates resolution. Nonresolving inflammatory response from macrophages is a major characteristic of atherosclerosis. Macrophage ABCA1 has been previously shown to suppress the secretion of proinflammatory cytokine. In the present study, we demonstrate that ABCA1 also promotes the secretion of IL-10, an a…		1	0
ACSL1	Positive	26711138	Mouse studies have revealed that ACSL1 channels acyl-CoAs to β-oxidation, thereby reducing glucose utilization, and is required for diabetes-accelerated atherosclerosis…. This study provides evidence in humans of ACSL1 SNPs associated with fasting glucose, diabetes, and subclinical atherosclerosis and suggests links among these traits and acyl-CoA synthesis.		0	1
ACSL1	Positive	24665124	myeloid cell expression of the enzyme acyl-CoA synthetase 1 (ACSL1), which converts long-chain fatty acids into their acyl-CoA derivatives, has emerged as causal to diabetes mellitus-induced [atherosclerotic] lesion initiation.		0	1
adenylate_cyclase_activity	Negative	22850979	Two of the adenosine receptors (AR), A2A and A2B, couple with Gαs, activate adenylate cyclase, and increase intracellular 3′-5′-cyclic adenosine monophosphate (cAMP) levels. Western diet (high fat, high cholesterol) increases expression of A2BAR in the liver. Activation of this receptor by a specific agonist reduces processing of SREBP-1, leading to decreased synthesis and plasma levels of choles…		1	0
ADIPOR1	Negative	24324556	Adiponectin has been shown to have beneficial cardiovascular effects and to signal through the adiponectin receptors, AdipoR1 and AdipoR2.		1	0
AGE	Positive	26515415	RAGE activates multiple signaling pathways, and its activation is important in endothelial dysfunction and inflammation as demonstrated by attenuated atherosclerosis in apolipoprotein (Apo) E null mice lacking RAGE	Review	0	1
AGE/PDGFRB	Positive	17504976	Methylglyoxal induces advanced glycation end product (AGEs) formation and dysfunction of PDGF receptor-beta: implications for diabetic atherosclerosis.		0	1
AGER/secAGER	Positive	18079965	endothelial RAGE and its ligands mediate vascular and inflammatory stresses that culminate in atherosclerosis in the vulnerable vessel wall	Positive association ONLY in diabetes	0	1
AGER/secAGER	Positive	26515415	RAGE activates multiple signaling pathways, and its activation is important in endothelial dysfunction and inflammation as demonstrated by attenuated atherosclerosis in apolipoprotein (Apo) E null mice lacking RAGE	Review	0	1
AGER/secAGER	Positive	24665124	The proatherosclerotic effects of diabetes mellitus are driven in part by the altered function of myeloid cells. The protein S100A9 and the receptor for advanced glycation end-products are important modulators of the effect of diabetes mellitus on myelopoiesis, which might promote monocyte accumulation in lesions.	The protective effects of myeloid ACSL1-deficiency in diabetic mice, but not in nondiabetic mice, indicate that myeloid cells are activated by diabetes mellitus through mechanisms that play minor roles in the absence of diabetes mellitus.	0	1
AKT1	Negative	25929188	Akt isoforms in EC, VSMC and macrophage function in atherosclerosis. ECs and VSMCs predominantly express Akt1. In ECs, Akt1 activates eNOS and NF-κB to promote cell survival. In VSMCs, Akt1 phosphorylates FOXO3a and GSK3 to inhibit apoptosis. Akt1 plays a protective role in EC and VSMC survival to inhibit atherosclerosis. In macrophages, Akt2 but not Akt1 potently induces inflammation, the M1 phe…		1	0
AMPK	Negative	21459323	AMPK-dependent phosphorylation of SREBP may offer therapeutic strategies to combat insulin resistance, dyslipidemia, and atherosclerosis.		1	0
ATF3	Negative	22473958	ATF3 protects against atherosclerosis by suppressing 25-hydroxycholesterol-induced lipid body formation		1	0
BECN1	Negative	22445600	Macrophage Autophagy Plays a Protective Role in Advanced Atherosclerosis		1	0
BIRC3	Positive	24072531	Loss of Cellular Inhibitor of Apoptosis Protein 2 Reduces Atherosclerosis in Atherogenic apoE−/− C57BL/6 Mice on High-Fat Diet		0	1
C3-convertase_complex	Positive	24278688	Increased C3 deposition within the intima of human atherosclerotic lesions compared with normal vessel intima, in the absence of complement deficiencies or defects, provided support for the suggestion that complement may play a direct functional role in atherosclerosis [97–104]		0	1
calcium_ion_import	Positive	23585734	Heart disease is the leading cause of death in the United States, and its primary cause is hardening of the arteries, or atherosclerosis. As people grow older, fat, cholesterol, and calcium build up in the walls of arteries and form hard structures called plaques. The process of calcium accumulation in blood vessels resembles bone formation and involves maintaining a balance between bone-forming …		0	1
cAMP-dependent_protein_kinase_complex	Negative	23055522	ABCA1 does not simply suppress inflammatory response. It promotes M2-like activation and facilitates resolution. Nonresolving inflammatory response from macrophages is a major characteristic of atherosclerosis. Macrophage ABCA1 has been previously shown to suppress the secretion of proinflammatory cytokine. In the present study, we demonstrate that ABCA1 also promotes the secretion of IL-10, an a…		1	0
CASP1; proCASP1	Positive	23825667	Chronic inflammation and activation of NLRP3 inflammasome have been implicated in atherosclerosis and fatty liver disease.		0	1
CASP8	Negative	26757916	genetic inactivation of caspase-8 can signal necroptosis to cause inflammation, and necroptotic killing has been linked to a variety of diseases, including atherosclerosis and renal ischaemic reperfusion injury [7].		1	0
CCL2	Positive	17521622	One of the most studied chemokines is monocyte chemoattractant protein-1 (CCL2), which has been strongly linked to atherosclerosis in both animal and human studies. The higher the expression of either the CCL2 gene or its receptor CCR-2, the higher the likelihood of developing atherosclerosis in genetically-modified animals.		0	1
CCL2	Positive	17329566	CCL2 is not normally found in the vessel wall but is induced in the context of atherosclerosis [62 63 64 65]. CCL2 has been detected in macrophage-rich areas bordering the lipid core, as well as endothelial and SMCs in human, mouse, and rabbit atherosclerotic lesions		0	1
CD14	Positive	23162014	sCD14 predicts incident cardiovascular disease, and strongly and independently predicts all-cause mortality in older adults.		0	1
CD14	Positive	25046588	Binding of LPS to CD14 triggers inflammation and activates the transcription factor nuclear factor kappa B and the toll-like receptor pathway, initiating the release of proinflammatory cytokines into the vasculature, a characteristic of hypertension and atherosclerosis		0	1
CD36	Positive	24903227	Macrophage CD36 participates in atherosclerotic arterial lesion formation through its interaction with oxidized low-density lipoprotein (oxLDL), which triggers signaling cascades for inflammatory responses.		0	1
CD36/TLR4/TLR6	Positive	Swiss-Prot	As a coreceptor for TLR4:TLR6 heterodimer, promotes inflammation in monocytes/macrophages. Upon ligand binding, such as oxLDL or amyloid-beta 42, interacts with the heterodimer TLR4:TLR6, the complex is internalized and triggers inflammatory response, leading to NF-kappa-B-dependent production of CXCL1, CXCL2 and CCL9 cytokines, via MYD88 signaling pathway, and CCL5 cytokine, via TICAM1 signaling…		0	1
cholesterol	Positive	11111098	for most species large doses of cholesterol are necessary to induce hypercholesterolemia and atherosclerosis, while for other species even small cholesterol intakes induce hypercholesterolemia.		0	1
cholesterol_crystal	Positive	20428172	crystalline cholesterol acts as an endogenous danger signal and its deposition in arteries or elsewhere is an early cause rather than a late consequence of inflammation.		0	1
CIITA	Positive	19041327	Macrophage-triggered chronic inflammation and smooth muscle cell-initiated vascular remodeling are two major pathophysiologic events during atherogenesis. Major histocompatibility class II (MHC II) transactivator (CIITA) is a key mediator of these processes through transcriptional regulation of interferon gamma (IFN-gamma) induced MHC II activation and type I collagen repression.	May play a role in inflammation (palque formation) and stability (end point, i.e. plaque rupture)	0	1
CML	Positive	22305260	The CML/RAGE axis may play an important role in atherosclerotic calcification of diabetes through the mechanism that induces the apoptosis of macrophages followed by the osteogenic differentiation of aortic smooth muscle cells.		0	1
CYBA	Positive	23383302	Nox2-dependent regulation of macrophage migration may underlie the effects on macrophage infiltration previously reported in experimental models of atherosclerosis and vascular disease. They further suggest that inhibition of Nox2 may be beneficial in such settings (all vascular disease) by inhibiting inflammatory infiltration.	CYBA forms a complex with CYBB, called Nox2	0	1
CYBB	Positive	23383302	Nox2-dependent regulation of macrophage migration may underlie the effects on macrophage infiltration previously reported in experimental models of atherosclerosis and vascular disease. They further suggest that inhibition of Nox2 may be beneficial in such settings (all vascular disease) by inhibiting inflammatory infiltration.		0	1
E2F1	Negative	12438297	These observations, together with the findings by Chen et al,13 support the theory that E2F-1 could serve as a “magic bullet” that exerts multiple beneficial effects in the vasculature, including inhibition of endothelial cell apoptosis, inhibition of smooth muscle cell proliferation, and inhibition of inflammatory cytokine and adhesion molecule expression, all of which prevent the development of…		1	0
EP300	Positive	21372295	Early inflammatory reactions in atherosclerosis are induced by proline-rich tyrosine kinase/reactive oxygen species-mediated release of tumor necrosis factor-alpha and subsequent activation of the p21Cip1/Ets-1/p300 system.		0	1
EPAS1	Positive	20517715	The second factor is CXCL-8 (i.e. IL-8), a potent chemoattractant for T lymphocytes and smooth muscle cells. Significant elevation in CXCL-8 production has been found in foam cells isolated from human atherosclerotic plaques compared with macrophages in culture (Liu et al., 1997). Of note, foam cells found in hypoxic zones displayed enhanced CXCL-8 levels in both rabbit and human atherosclerotic …		0	1
FAS	Negative	22355098	In this context, it is worth noting that Fas/FasL effectively regulate apoptosis of cholesterol-loaded macrophages and that Fas and FasL-mediated macrophage apoptosis coincides with decreased lesion cellularity and regression of atherosclerosis in mice (Esaki et al. 2000, Yao & Tabas 2000).		1	0
fatty_acid	Positive	16596799	Most research concerning the effects of dietary fatty acids on atherosclerotic risk has focused on their effects on lipid and lipoprotein metabolism. However, it is known that fatty acids also influence a number of other relevant mechanisms involved in atherosclerosis such as lipid peroxidation, inflammation and haemostasis. The most favourable distribution of cholesterol over the various lipopro…	Positive for saturated/debatable fo unsaturated: while beneficial effects on atherosclerotic risk are mainly ascribed to cis-unsaturated fatty acids, it remains debateable whether trans and saturated fatty acids in the diet have to be replaced by cis-unsaturated fatty acids or by carbohydrates.	0	1
glucose	Positive				0	1
FOXO3	Negative	22405072	FoxOs integrate pleiotropic actions of insulin in vascular endothelium to protect mice from atherosclerosis.		1	0
glutathione	Negative	21868708	We generated apo E−/− mice deficient in GCLM (apoE−/−/Gclm−/−) and transgenic mice that over-express GCLC specifically in macrophages (apoE−/−/Gclc-Tg) to test the hypothesis that significantly altering the availability of glutathione has a measurable impact on both the initiation and progression of atherosclerosis. Atherosclerotic plaque size and composition were measured in the innominate arter…		1	0
glyoxal	Positive	17504976	the dicarbonyl compounds methylglyoxal (MGO) and glyoxal (GO) are generated by cell metabolism, glucose autoxidation, and lipid peroxidation (1⇓ , 2)⇓ . These compounds have been found in normal mammalian tissues, where they may be involved in a variety of detrimental processes in vivo, particularly under hyperglycemic conditions in diabetes (3⇓ , 4)⇓ . Those highly reactive compounds may react w…		0	1
HGF	Positive	20203323	Hepatocyte growth factor (HGF), initially described as a mitogen for hepatocytes,1–2 is a potent angiogenic factor and endothelium-specific growth factor that affects a wide range of tissues. Its receptor, a transmembrane tyrosine kinase encoded by the proto-oncogene c-Met, is expressed by a variety of cell types (e.g., epithelial cells, hepatocytes, and vascular endothelial cells).3–4 Activation…		0	1
HIC1	Positive	22064865	urther analysis reveals that IFN-γ requires class II transactivator (CIITA) to repress SIRT1 transcription. CIITA, once induced by IFN-γ, is recruited to the SIRT1 promoter by hypermethylated in cancer 1 (HIC1) and promotes down-regulation of SIRT1 transcription via active deacetylation of core histones surrounding the SIRT1 proximal promoter. Silencing CIITA or HIC1 restores SIRT1 activity and e…		0	1
HIF1A	Positive	26483345	Endothelial Hypoxia-Inducible Factor-1α Promotes Atherosclerosis and Monocyte Recruitment by Upregulating MicroRNA-19a.		0	1
HMGCS1	Positive	26153245	This network included 11 BMI-associated genes related... The coexpressed network module most significantly associated with BMI was the cyan module (P = 1.6 3 10218), which contained 11 functionally coupled genes related to sterol metabolism (Fig. 3 and Supplementary Table 5), including 8 genes that were upregulated with increasing BMI (LDLR, HMGCS1, FDFT1, SQLE, CYP51A1, SC4MOL, SCD, and FADS1), …		0	1
hydrogen_peroxide	Positive	16917110	Regarding more long-term effects, H2O2 has the potential to alter expression of many genes,38 including some thought to play a major role in vascular biology (Figure). For example, H2O2 activates transcription factors including NF-κB,17 stimulates expression of endothelial and inducible isoforms of NO synthase (eNOS and iNOS, respectively)39–41 and components of NAD(P)H oxidase.42 Substantial evi…		0	1
IFNG	Positive	26403276	key pro-atherogenic cytokines present in atherosclerotic plaques (IL-1β, TNFα and IFNγ)		0	1
IL10	Negative	20354139	Interleukin-10 overexpression in macrophages suppresses atherosclerosis in hyperlipidemic mice.		1	0
IL10	Negative	10521249	Protective role of interleukin-10 in atherosclerosis.		1	0
IL1A	Positive	23995233	We found here that atherogenesis was mediated by IL-1α and we identified fatty acids as potent inducers of IL-1α-driven vascular inflammation. Fatty acids selectively stimulated the release of IL-1α but not of IL-1β by uncoupling mitochondrial respiration. Fatty acid–induced mitochondrial uncoupling abrogated IL-1β secretion, which deviated the cholesterol crystal–elicited response toward selecti…		0	1
IL1B	Positive	23825667	The increase in SREBP-1 activity and IL-1β production in lesions is associated with vascular inflammation and endothelial dysfunction in atherosclerotic pig aorta, as demonstrated by the induction of NF-κB, VCAM-1, iNOS, and COX-2, as well as by the repression of eNOS.		0	1
IL1B_secretion	Positive	23825667	The increase in SREBP-1 activity and IL-1β production in lesions is associated with vascular inflammation and endothelial dysfunction in atherosclerotic pig aorta, as demonstrated by the induction of NF-κB, VCAM-1, iNOS, and COX-2, as well as by the repression of eNOS.		0	1
IL1B_secretion	Positive	26403276	key pro-atherogenic cytokines present in atherosclerotic plaques (IL-1β, TNFα and IFNγ)		0	1
IL6	Positive	24618929	Various studies have highlighted that interleukin-6 (IL-6) is an upstream inflammatory cytokine that plays a central role in propagating the downstream inflammatory response responsible for atherosclerosis. IL-6 release is stimulated by acute infections, chronic inflammatory conditions, obesity, and physiologic stress. The high level of IL-6 found in such conditions has a myriad of functions, inc…		0	1
inflammatory_response	Positive				0	1
IRAK1	positive	21804018	IL-1R–Associated Kinase-1 Mediates Protein Kinase Cd-Induced IL-1b Production in Monocytes		0	1
KDR	Positive	22019447	VEGFR2 is critically involved in adhesion molecule induction and monocytic cell recruitment to endothelium in response to non-uniform shear stress and TNF-α. Targeting the mechanosensory cascade can prevent endothelial activation in atherosclerosis-prone regions		0	1
KDR	Positive	17600223	Vaccination against VEGFR2 attenuates initiation and progression of atherosclerosis		0	1
LEP	Positive	15947243	Recombinant Leptin Promotes Atherosclerosis and Thrombosis in Apolipoprotein E–Deficient Mice		0	1
LEP	Positive	23160967	Leptin then does not have a particularly good cardiovascular profile. In fact, its beneficial effects are limited to reducing infarct size, protecting against I/R injury and decreasing hypoxia-induced damage in cardiomyocytes. With respect to CVD, it could be considered a ‘bad’ adipokine given that it promotes insulin resistance, high blood pressure, atherosclerosis, MI risk, vascular inflammatio…		0	1
LEPR	Positive	23160967	Leptin then does not have a particularly good cardiovascular profile. In fact, its beneficial effects are limited to reducing infarct size, protecting against I/R injury and decreasing hypoxia-induced damage in cardiomyocytes. With respect to CVD, it could be considered a ‘bad’ adipokine given that it promotes insulin resistance, high blood pressure, atherosclerosis, MI risk, vascular inflammatio…		0	1
macrophage_derived_foam_cell_differentiation	Positive	27026705	Atherosclerosis, characterized by the buildup of cholesterol-laden macrophages in the arterial wall, is the most common cause of cardiovascular disease.	See also the definition of the GO term	0	1
MAP1LC3B	Negative	25503069	Several genes associated with autophagy pathways displayed differential expression levels between asymptomatic and symptomatic (i.e. MAP1LC3B, RAB24, EVA1A). In particular, mRNA levels of MAP1LC3B, an autophagic marker, showed a 5-fold decrease in symptomatic samples		1	0
MAPK1/3	Positive	20675591	critical role for ERK (ERK-1 and ERK-2) signaling in the IFN-gamma-mediated changes in macrophage cholesterol homeostasis and gene expression during atherosclerosis.		0	1
MAPK14	Negative		Mouse studies suggest that anti-inflammatory p38 inhibitors may have the unintended consequence of accelerating atherosclerosis progression. Mouse models of atherosclerosis with p38-deficient macrophages had greater plaque necrosis than controls that had wild-type macrophages. The plaques in the p38-deficient mice showed signs of advanced disease such as less collagen content and thinning of the …		1	0
MAPK14	Negative	19287091	Our results demonstrate that p38alpha MAPK may play a critical role in suppressing ER stress-induced macrophage apoptosis in vitro and advanced lesional macrophage apoptosis in vivo.		1	0
methylglyoxal	Positive	24646258	AGEs and their major precursor, MG (methylglyoxal), may have an important role in the progression of atherosclerosis and plaque rupture.		0	1
MIR34A	Negative	26100857	miR-34a reduces the development of atherosclerosis in Ldlr−/− mice		1	0
mitochondrial_respiratory_chain_complex_I	Positive	17332437	Increased mitochondrial ROS generation and dysfunction are associated with cardiovascular and many other diseases… ROS are produced by oxidative phosphorylation (OXPHOS) pathway involved in energy production in mitochondria.		0	1
mitophagy	Negative	24717761	An interesting hypothesis is that basal mitophagy is athero-protective by disposing of damaged mitochondria and this process may go awry in advanced atherosclerosis. Defective mitophagy would then promote mitochondrial dysfunction and cell apoptosis, which is a process that can lead to the formation of necrotic cores and unstable plaques.	Unsure	1	0
mtDNA	Positive	25034130	mitochondrial DNA (mtDNA) damage leads to mitochondrial dysfunction and promotes atherosclerosis directly.		0	1
NADPH_oxidase_complex	Positive	19065049	Wikipedia: NADPH oxidase is a major cause of atherosclerosis, and NADPH oxidase inhibitors may reverse atherosclerosis. Atherosclerosis is caused by the accumulation of macrophages containing cholesterol (foam cells) in artery walls (in the intima). NADPH oxidase produces ROSs. These ROSs activate an enzyme that makes the macrophages adhere to the artery wall (by polymerizing actin fibers). This …		0	1
NCF1	Positive	19372727	The expression of NADPH oxidase subunits in human coronary arteries is correlated with the severity of atherosclerosis (Lavigne et al, 2001; Clempus and Griendling, 2006). NADPH oxidase and its subunit p47phox are indeed expressed in human and mice smooth muscle cells which produce ROS (Lavigne et al, 2001).... p47phox is required for atherosclerosis lesion progression in ApoE-/- mice.	may be ambiguous? (cf PubMed:25239440: The observation by magnetic resonance imaging and computerized tomography of reduced carotid but not coronary artery atherosclerosis in patients with CGD despite the high prevalence of traditional risk factors raises questions about the role of NADPH oxidase in the pathogenesis of clinically significant atherosclerosis...	0	1
NFE2L2	Negative	24790085	NFE2L2 is associated with reduced risk of all-cause, cardiovascular and COPD mortality in humans	regulates the expression of antioxidant proteins that protect against oxidative damage triggered by injury and inflammation.	1	0
Nlrp1a	Positive	24439873	Our findings demonstrate for the first time that plasma factors from PAD donors induce NLRP1 transcription in EC whereas NLRP3 shows negligible expression. The expression of NLRP1 in EC was associated with the severity of endothelial dysfunction of plasma donors, suggesting that plasma factors in PAD patients might induce the NLRP1 gene transcription, and be a new potential target for the therapy…		0	1
NLRP3	Positive	23825667	Chronic inflammation and activation of NLRP3 inflammasome have been implicated in atherosclerosis and fatty liver disease.		0	1
NLRP3/PYCARD/CASP1	Positive	23825667	Chronic inflammation and activation of NLRP3 inflammasome have been implicated in atherosclerosis and fatty liver disease.		0	1
NMN	Positive	27229177	We demonstrated that a specific NAMPT knockdown increased plasma HDL-C levels, reduced the plaque area of the total aorta en face and the cross-sectional aortic sinus, decreased macrophage number and apoptosis, and promoted RCT in HFD-fed ApoE KO mice	Nampt enzyme activity, assessed by quantifying the conversion of nicotinamide to nicotinamide mononucleotide	0	1
NOS2	Positive	9809190	Atherosclerosis is associated with marked changes in the activity of isoforms of NO synthase (NOS) in the artery wall, including increased expression of the NOS2 (inducible) isoform in complex human lesions as well as in the neointima of experimental animal models.	May be much more complex	0	1
NOS2	Positive	10975863	iNOS contributes to the size of atherosclerotic lesions in apoE-deficient mice, perhaps through a direct effect at the site of the lesion.		0	1
NOS3	Negative	15579024	Endothelial nitric oxide synthase (NOS3)-mediated constitutive expression of NO promotes endothelial integrity and normal vascular function.	May be much more complex	1	0
NOS3	Negative	11468208	eNOS deficiency increases atherosclerosis in Western-type diet-fed apoE-KO animals and introduces coronary disease and an array of cardiovascular complications, including spontaneous aortic aneurysm and dissection.		1	0
NOV	Negative	24722330	CCN3 overexpression is associated with control of inflammatory processes and reversion of dyslipidemia in the process of atherosclerosis, which implies that CCN3 may be a promising target in the treatment of atherosclerosis.		1	0
NOX1	Positive	21411092	Deficiency of Nox1 decreased superoxide levels and reduced lesion area in the aortic arch from 43% (ApoE(-/-)) to 28% (ApoE(-/-) Nox1(-/y)). The reduction in lesion size at the level of the aortic valve in ApoE(-/-)/Nox1(-/y) was accompanied by a decrease in macrophage infiltration as compared to ApoE(-/-) mice. Carotid artery ligation in ApoE(-/-) mice induced accelerated intimal hyperplasia wit…		0	1
oxLDL	Positive	23935243	Oxidized low-density lipoprotein (OxLDL) contributes to the atherosclerotic plaque formation and progression by several mechanisms, including the induction of endothelial cell activation and dysfunction, macrophage foam cell formation, and smooth muscle cell migration and proliferation. Vascular wall cells express on their surface several scavenger receptors that mediate the cellular effects of O…		0	1
PARP1	Positive	24002940	Recent studies have established a novel concept that PARP1 is critically involved in the formation and destabilization of atherosclerotic plaques in experimental animal models and in humans. Reduction of PARP1 activity by pharmacological or molecular approaches attenuates atherosclerotic plaque development and enhances plaque stability as well as promotes the regression of pre-established atheros…		0	1
PDGFB	Positive	11479135	Platelet-derived growth factor (PDGF) overactivity has been implicated in atherosclerosis. PDGF-mediated events, which include chemoattraction, activation of inflammatory cells, vasoconstriction and influence on the synthesis or degradation of matrix constituents (Heldin 1992), are most likely exerted locally in an autocrine or paracrine manner and are involved in natural as well as pathological …		0	1
PDGFRB	Positive	26183159	PDGFRβ signalling regulates local inflammation and synergizes with hypercholesterolaemia to promote atherosclerosis		0	1
peroxynitrite	Positive	17237348	In vivo, peroxynitrite generation represents a crucial pathogenic mechanism in conditions such as stroke, myocardial infarction, chronic heart failure, diabetes, circulatory shock, chronic inflammatory diseases, cancer, and neurodegenerative disorders.		0	1
PGE2	Positive		PGE2 facilitates the initiation of arterial thrombosis and, hence, contributes to atherothrombosis. Inhibition of the platelet EP3 receptor should improve prevention of atherothrombosis.	Specifically, arachidonic acid is metabolized to prostaglandin G2 (PGG2) and then to prostaglandin H2 (PGH2) by cyclooxygenase. These moieties are then converted to PGD2, PGE2, PGF2, PGI2, or thromboxane (TBX).	0	1
PGE2	Positive	23756023	PGE2 has been shown to contribute to the pathogenesis of atherosclerosis, abdominal aortic aneurysm but also in physiologic/adaptive processes such as angiogenesis.		0	1
PI3K_complex	Positive	23991137	PI3K p110γ Deletion Attenuates Murine Atherosclerosis by Reducing Macrophage Proliferation but Not Polarization or Apoptosis in Lesions		0	1
PLAT	Positive	10428308	TPA content and expression is consistently increased in relation to the severity of the lesions in atherosclerotic coronary arteries. This contribute to plaque destabilization and disruption.		0	1
PPARA	Negative	17631413	PPARalpha activation interferes with early steps in atherosclerosis by reducing leukocyte adhesion to activated endothelial cells of the arterial vessel wall and inhibiting subsequent transendothelial leukocyte migration. In later stages of atherosclerosis, evidence suggests activation of PPARalpha inhibits the formation of macrophage foam cells by regulating expression of genes involved in rever…		1	0
PPARG	Negative	22888436	PPAR-γ activation is expected as a therapeutic target for improving cardiovascular risk factors.	However, its safety is controversial in clinical use, since several reports pointed out an increase in risk of ischemic cardiovascular events with PPAR-γ agonists.	1	0
PPARG	Negative	26322101	Genetic disruption of the AT1R attenuates atherosclerosis and improves endothelial function in an ApoE(-/-) mouse model of hypercholesterolemia-induced atherosclerosis via PPARγ, indicating a significant role of PPARγ in reduced vascular inflammation, improvement of insulin sensitivity and atheroprotection of AT1R deficiency.		1	0
PPARGC1A	Negative	26310573	Our results reveal that PGC-1α could decrease ROS generation derived from NADPH oxidase, thus attenuating AngII-induced VSMC hyperplasia. These findings suggest that elevation of PGC-1α may be a novel strategy to prevent the development of atherosclerosis, and support further investigation of PGC-1α expression in vascular diseases.		1	0
production_of_molecular_mediator_involved_in_inflammatory_response	Positive				0	1
PTGER2	Positive	16456101	The in vitro effects of OxPAPC mediated by the EP2 receptor, presented in this article, could play an important role in the early stages of atherosclerosis by stimulating monocyte entry into vessel wall and regulating the phenotype of lesion macrophages. ... Although EP2 is likely not the only receptor responding to OxPAPC, these studies suggest that EP2 has an important role in OxPAPC action and…		0	1
PTGER4	Positive	16020747	This study shows that EP4 overexpression is associated with enhanced inflammatory reaction in atherosclerotic plaques. This effect might contribute to plaque destabilization by inducing culprit metalloproteinase expression. For example, it is believed that PTGER4 may be involved in the biosynthesis of matrix metalloproteinases (MMPs) from plaque macrophages that then exert pro-inflammatory effect…		0	1
PTGER4	Positive	19041765	After 8 weeks on a Western diet, EP4(-/-) --> LDLR(-/-) mice, but not EP2(-/-) --> LDLR(-/-) mice, had significantly reduced aortic atherosclerosis with increased apoptotic cells in the lesions. EP4(-/-) peritoneal macrophages had increased sensitivity to proapoptotic stimuli, including palmitic acid and free cholesterol loading, which was accompanied by suppression of activity of p-Akt, p-Bad, a…		0	1
PTGES	Positive	18288179	Another prostaglandin, prostaglandin E2 (PGE2), is generated by several dedicated enzymes, including microsomal PGE synthase 1 (mPGES1; also known as PTGES). Experiments in mice suggest that mPGES1 promotes atherosclerosis: upregulation of expression of the gene encoding mPGES1 occurs in atherosclerosis, whereas deficiency in this gene results in reduced development of atherosclerosis, together w…		0	1
PTGES	Positive	16973753	Deletion of microsomal prostaglandin E synthase-1 augments prostacyclin and retards atherogenesis.		0	1
PYCARD	Positive	23825667	Chronic inflammation and activation of NLRP3 inflammasome have been implicated in atherosclerosis and fatty liver disease.		0	1
pyroptosis	Positive	23831306	Therefore, we proposed hypothesis that pyroptosis, an inflammatory form of cell death, may be implicated in atherosclerosis and play an important role in lesion instability.		0	1
response_to_endoplasmic_reticulum_stress	Positive	20376052	As mentioned above, there is ample evidence to suggest that the immune system has a dominant role in atherosclerosis, and ER stress–driven autoimmune events may be contributing factors27-29.		0	1
RIPK2	Positive		part of ripoptosome; activates NLRP3 inflammasome		0	1
RIPK3	Positive		part of ripoptosome; activates NLRP3 inflammasome		0	1
ripoptosome	Positive		activates NLRP3 inflammasome		0	1
S100A8/S100A9	Positive	18079965	endothelial RAGE and its ligands (specifically S100/calgranulins and high-mobility group box 1) mediate vascular and inflammatory stresses that culminate in atherosclerosis in the vulnerable vessel wall		0	1
S100A8/S100A9	Positive	26515415	Genetic ablation of S100A9 or RAGE in atherosclerosis-susceptible apolipoprotein E null mice results in reduced atherosclerosis.	Review	0	1
S100A8/S100A9	Positive	24665124	The proatherosclerotic effects of diabetes mellitus are driven in part by the altered function of myeloid cells. The protein S100A9 and the receptor for advanced glycation end-products are important modulators of the effect of diabetes mellitus on myelopoiesis, which might promote monocyte accumulation in lesions.		0	1
SIRT1	Negative	21293192	These findings indicate atheroprotective effects of SIRT1 in atherogenesis and highlight the need for translational research from bench-to-bedside.		1	0
SIRT6	Negative	26924042	SIRT6 is a primary negative regulation factor in endothelial dysfunction and atherosclerosis development.		1	0
SOCS3	Negative	19164812	[atherosclerotic] lesion area quantification indicated that the size and extension along the aorta were higher in antisense SOCS3 -transfected mice (Figure 5A and 5B).	Mouse	1	0
SREBF1	Positive	21546605	Hepatic SREBP-1c overexpression in LDLR-deficient mice caused postprandial hypertriglyceridemia, increased very-low-density lipoprotein (VLDL) cholesterol, and decreased high-density lipoprotein cholesterol in plasma, which resulted in accelerated aortic atheroma formation. Conversely, absence of SREBP-1 suppressed Western diet–induced hyperlipidemia in LDLR-deficient mice and ameliorated atheros…		0	1
SREBF2	Positive	23838163	Sterol regulatory element binding protein 2 activation of NLRP3 inflammasome in endothelium mediates hemodynamic-induced atherosclerosis susceptibility.		0	1
TICAM1	Positive	23417039	We showed that haematopoietic deficiency of TRAM and TRIF, but not MAL, reduces atherosclerosis without affecting cholesterol metabolism.		0	1
TLR1/TLR2	Positive	23417039	Macrophages are the major immune cells in the lesion and they produce pro-inflammatory cytokines, participate in lipid uptake, and express pattern-recognition receptors, including Toll-like receptors (TLRs) that connect the innate and adaptive immune response during atherosclerosis.		0	1
TLR2	Positive	23417039	We have detected several TLRs on activated cells in human atherosclerotic plaques3 and experimental studies have shown pro-atherogenic effects of TLR2 and TLR4 in hyperlipidaemic mice.		0	1
TLR2/TLR6	Positive	23417039	Macrophages are the major immune cells in the lesion and they produce pro-inflammatory cytokines, participate in lipid uptake, and express pattern-recognition receptors, including Toll-like receptors (TLRs) that connect the innate and adaptive immune response during atherosclerosis.		0	1
TLR4	Positive	23417039	We have detected several TLRs on activated cells in human atherosclerotic plaques3 and experimental studies have shown pro-atherogenic effects of TLR2 and TLR4 in hyperlipidaemic mice.		0	1
TNF	Positive	19421244	Tumor necrosis factor (TNF) is a key cytokine that mediates effector pathways in both inflammatory disease target tissues and in atherosclerotic vessels		0	1
TNF	Positive	26403276	key pro-atherogenic cytokines present in atherosclerotic plaques (IL-1β, TNFα and IFNγ)		0	1
TXN/TXNIP	Positive	26062991	Txnip ablation reduced atherosclerosis in ApoE−/− mice		0	1
TXNIP	Positive	26062991	Txnip ablation reduced atherosclerosis in ApoE−/− mice		0	1
VEGFA	Positive	23756254	VEGF-A gene transfer induced pro-atherogenic changes in lipoprotein profiles in all models. As a novel finding, VEGF-A also reduced LPL activity, which might underlie the observed changes in lipid profiles. However, VEGF-A was observed to increase atherosclerosis only in the ApoE−/− background, clearly indicating some mouse model-specific effects.		0	1
